# Supplementary material for: Continuous Culture Adaptation of Methylobacterium extorquens AM1 and TK 0001 to Very High Methanol Concentrations
Source: Front Microbiol. 2019 Jun 20;10:1313. doi: 10.3389/fmicb.2019.01313 (PMC6595629; doi:10.3389/fmicb.2019.01313)
Supplement: Supplementary file 4 [file Table_3.xlsx]

## Sheet: TK 5%_5min vs 1%_5min
TK0001_5pct_MeOH_5mn/TK0001_1pct_MeOH_5mn (B/A)
Label	Type	Name	Product	Begin	End	Length	Frame	normalized average read count	log2 fold change	adjusted pvalue (FDR)	eggNOG
TK0001_v2_4437	CDS	poxB	pyruvate dehydrogenase/oxidase PoxB	4181242	4182975	1734	-3	1.29e+4	5.5	2.79e-5	C
TK0001_v2_2812	CDS	-	putative molybdopterin oxidoreductase	2572959	2575379	2421	3	5091	4.13	7.19e-4	C
TK0001_v2_4672	CDS	-	Putative zink-containing alcohol dehydrogenase	4402734	4403906	1173	3	1423	3.92	3.04e-5	C
TK0001_v2_3566	CDS	-	putative zink-containing alcohol dehydrogenase	3338043	3339215	1173	-1	1446	3.89	2.52e-5	C
TK0001_v2_2992	CDS	-	sorbosone dehydrogenase precursor	2744591	2745937	1347	2	2063	3.3	1.08e-3	C
TK0001_v2_0602	CDS	-	putative oxidoreductase, aldo/keto reductase family	513073	513951	879	1	1571	3.29	6.79e-4	C
TK0001_v2_3881	CDS	-	NADH:flavin oxidoreductase/NADH oxidase; putative FMN-linked N-ethylmaleimide reductase	3627554	3628642	1089	-2	8712	3.08	2.91e-2	C
TK0001_v2_1475	CDS	-	putative Ferredoxin; putative 4Fe-4S ferredoxins domain	1374758	1374979	222	2	516	2.88	3.87e-5	C
TK0001_v2_1381	CDS	-	putative dihydrolipoamide dehydrogenase (fragment)	1277041	1277715	675	-3	1117	2.87	5.96e-4	C
TK0001_v2_1380	CDS	-	protein of unknown function	1276817	1278187	1371	-2	2017	2.84	4.53e-3	C
TK0001_v2_4044	CDS	-	conserved protein of unknown function	3781115	3781447	333	2	2564	2.74	2.91e-2	C
TK0001_v2_1157	CDS	wrbA	WrbA protein, flavodoxin-like domain, trp repressor-binding protein	1052286	1052885	600	-1	1403	2.74	6.01e-3	C
TK0001_v2_5789	CDS	-	putative acetate kinase (ackA)	5394524	5395726	1203	-2	924	2.71	1.51e-3	C
TK0001_v2_3627	CDS	-	putative NADH:flavin oxidoreductase/NADH oxidase	3399371	3400489	1119	2	2191	2.6	2.67e-2	C
TK0001_v2_3384	CDS	-	putative hydroxyacylglutathione hydrolase (gloB-like) with metallo-hydrolase/oxidoreductase domain	3117454	3118233	780	-3	1418	2.52	1.31e-2	C
TK0001_v2_1874	CDS	-	putative monooxygenase with ATPase activity, luciferase family protein	1740697	1741575	879	1	1781	2.52	1.89e-2	C
TK0001_v2_3798	CDS	-	putative oxidoreductase, FAD-binding domain	3528658	3529389	732	-3	749	2.31	5.19e-3	C
TK0001_v2_0401	CDS	glpD	sn-glycerol-3-phosphate dehydrogenase FAD/NAD(P)-binding (aerobic)	349203	350720	1518	-1	1472	2.27	1.94e-2	C
TK0001_v2_1476	CDS	-	putative NAD(FAD)-dependent oxidoreductase	1374976	1376238	1263	1	1265	2.03	1.30e-2	C
TK0001_v2_4145	CDS	mtdB	NAD(P)-dependent methylene tetrahydromethanopterin dehydrogenase	3875428	3876321	894	-3	6760	-2.03	3.32e-2	C
TK0001_v2_4539	CDS	atpA	ATP synthase F1, alpha subunit	4280993	4282522	1530	2	1.89e+4	-2.04	4.02e-2	C
TK0001_v2_2600	CDS	icd	NADP-dependent isocitrate dehydrogenase	2385692	2386906	1215	2	3908	-2.07	2.20e-2	C
TK0001_v2_4177	CDS	mtkA	Malate thiokinase, large subunit	3906134	3907306	1173	-2	1.98e+4	-2.18	2.91e-2	C
TK0001_v2_3349	CDS	petA	Ubiquinol-cytochrome c reductase complex, iron-sulfur subunit (Rieske iron-sulfur protein)	3074009	3074557	549	-2	3981	-2.35	7.86e-3	C
TK0001_v2_2249	CDS	-	putative oxidoreductase, radical SAM domain protein	2045473	2046897	1425	-3	3912	-2.38	8.24e-3	C
TK0001_v2_3348	CDS	petB	Ubiquinol-cytochrome c reductase complex, cytochrome b subunit	3072682	3073974	1293	-3	8925	-2.6	7.40e-3	C
TK0001_v2_4850	CDS	minE	cell division topological specificity factor	4563676	4563963	288	-3	4362	-2.23	1.30e-2	D
TK0001_v2_4852	CDS	minC	septum site-determining protein MinC	4564788	4565426	639	-1	1955	-2.38	3.45e-3	D
TK0001_v2_4851	CDS	minD	septum site-determining protein MinD	4563960	4564775	816	-1	7625	-2.63	6.74e-3	D
TK0001_v2_2319	CDS	-	putative ATPase, putative partition protein (ParA)	2121995	2122693	699	-2	890	-3.45	1.58e-6	D
TK0001_v2_0314	CDS	-	putative asparagine synthase, glutamine-hydrolyzing	261611	263380	1770	-2	1.20e+4	5.39	3.86e-5	E
TK0001_v2_3266	CDS	-	conserved protein of unknown function, transglutaminase-like domain	2994246	2995106	861	-1	3204	4.91	1.12e-5	E
TK0001_v2_3273	CDS	-	conserved protein of unknown function, transglutaminase-like domain	3000143	3000982	840	2	855	3.52	1.17e-5	E
TK0001_v2_0696	CDS	-	trans-sulfuration enzyme (O-acetylhomoserine aminocarboxypropyltransferase) (modular protein)	609379	611307	1929	-3	2440	3.09	3.73e-3	E
TK0001_v2_0695	CDS	-	protein of unknown function	609270	609980	711	-1	744	2.46	1.01e-3	E
TK0001_v2_0694	CDS	-	putative homoserine O-succinyltransferase (metA) (fragment)	608984	609439	456	-2	433	2.12	2.86e-3	E
TK0001_v2_0958	CDS	-	putative NAD binding site:Amine oxidase	878268	879530	1263	3	1082	2.01	3.22e-2	E
TK0001_v2_2112	CDS	-	DegT/DnrJ/EryC1/StrS aminotransferase	1939516	1940793	1278	-3	1448	-2.03	8.03e-3	E
TK0001_v2_3494	CDS	-	glutamine synthetase, type II (fragment)	3268696	3269520	825	1	2.50e+4	-2.15	3.52e-2	E
TK0001_v2_4398	CDS	metF	5,10-methylenetetrahydrofolate reductase	4139873	4140805	933	-2	3042	-2.28	9.35e-3	E
TK0001_v2_4934	CDS	fmdD	short-chain amide-urea binding porin	4646044	4647285	1242	-3	1643	-2.45	1.37e-3	E
TK0001_v2_2332	CDS	-	putative ABC transporter, ATPase	2136688	2137434	747	1	687	-2.88	2.97e-6	E
TK0001_v2_3827	CDS	glnK	nitrogen regulatory protein P-II	3562099	3562437	339	-3	9140	-3.04	1.91e-3	E
TK0001_v2_2331	CDS	-	putative ABC transporter, ATPase	2135886	2136674	789	3	1452	-3.79	1.21e-6	E
TK0001_v2_2330	CDS	-	putative ABC transporter, permease	2134693	2135874	1182	1	4569	-4.52	6.15e-6	E
TK0001_v2_2329	CDS	-	putative ABC transporter, permease	2133753	2134679	927	3	7912	-5.6	5.29e-7	E
TK0001_v2_2328	CDS	-	ABC transporter, periplasmic protein; putative short-chain amide transporter	2132390	2133643	1254	2	2.42e+4	-6.55	9.28e-8	E
TK0001_v2_5384	CDS	-	oxidoreductase, 2Fe-2S subunit	5051670	5052194	525	-1	7346	6.7	3.22e-7	F
TK0001_v2_5383	CDS	-	oxidoreductase, FAD-binding subunit; putative molybdopterin oxidoreductase, xanthine dehydrogenase family	5050657	5051673	1017	-3	8741	6.04	2.79e-6	F
TK0001_v2_1881	CDS	-	oxidoreductase, 2Fe-2S subunit	1746973	1747623	651	-3	3217	5.4	1.38e-6	F
TK0001_v2_5382	CDS	-	oxidoreductase, molybdopterin-binding subunit	5048386	5050647	2262	-3	1.43e+4	5.29	7.10e-5	F
TK0001_v2_1880	fCDS	yagS	fragment of putative oxidoreductase with FAD-binding domain (part 1)	1746462	1746959	498	-1	2675	5.05	1.79e-6	F
TK0001_v2_1878	CDS	-	oxidoreductase, molybdopterin-binding subunit	1743734	1745971	2238	-2	5184	3.8	1.18e-3	F
TK0001_v2_1879	fCDS	-	fragment of oxidoreductase, FAD-binding subunit (part 2)	1745983	1746465	483	-3	1353	3.68	2.73e-5	F
TK0001_v2_2604	CDS	glgX	glycogen debranching enzyme	2389074	2391350	2277	-1	3.76e+4	5.68	2.43e-5	G
TK0001_v2_3368	CDS	zwf	glucose-6-phosphate 1-dehydrogenase	3097455	3098963	1509	-1	4686	5.16	9.64e-6	G
TK0001_v2_0277	CDS	-	protein of unknown function	226640	227524	885	-2	2296	4.6	7.82e-6	G
TK0001_v2_5727	CDS	gnl	Gluconolactonase (D-glucono-delta-lactone lactonohydrolase)	5335234	5336220	987	-3	1660	4.18	2.49e-5	G
TK0001_v2_5726	CDS	-	conserved exported protein of unknown function	5334071	5335237	1167	-2	2224	4.02	4.59e-5	G
TK0001_v2_1450	CDS	-	protein of unknown function	1344814	1345065	252	1	1015	3.85	9.93e-6	G
TK0001_v2_1161	CDS	-	Major facilitator superfamily MFS-1, putative sugar transport protein	1055948	1057426	1479	-2	4295	3.83	7.32e-4	G
TK0001_v2_1108	CDS	-	putative glucoamylase or glycosyl hydrolase protein	1006003	1007886	1884	1	4773	3.61	1.56e-3	G
TK0001_v2_0498	CDS	-	conserved protein of unknown function	439943	440839	897	2	1446	3.44	2.30e-4	G
TK0001_v2_4847	CDS	-	conserved protein of unknown function, putative Smp-30 family	4560875	4561768	894	-2	1231	3.28	7.85e-5	G
TK0001_v2_3403	CDS	-	Major Facilitator Superfamily (MFS) transporter	3134494	3135813	1320	1	1147	3.05	2.45e-4	G
TK0001_v2_0754	CDS	-	putative mannose-6-phosphate isomerase	670123	670536	414	-3	2128	3.04	4.78e-3	G
TK0001_v2_2669	CDS	-	conserved exported protein of unknown function	2448779	2449966	1188	2	907	2.91	1.67e-4	G
TK0001_v2_2908	CDS	galM	Aldose-1-epimerase (Galactose mutarotase)	2657906	2658946	1041	2	821	2.64	7.88e-4	G
TK0001_v2_0451	CDS	ynfM	Inner membrane transport protein ynfM	395435	396649	1215	-2	1975	2.53	2.61e-2	G
TK0001_v2_4846	CDS	-	putative glycoside hydrolase	4558867	4560717	1851	-3	1066	2.3	5.16e-3	G
TK0001_v2_1106	CDS	-	putative N-acetylglucosamine-6-phosphate deacetylase (nagA-like)	1004404	1005570	1167	1	1114	2.02	2.43e-2	G
TK0001_v2_0027	CDS	narK	putative nitrate transporter narK	20361	21620	1260	-1	6513	-2.23	2.52e-2	G
TK0001_v2_3046	CDS	gck	glycerate kinase	2801891	2803204	1314	2	4126	-2.32	1.10e-2	G
TK0001_v2_5590	CDS	-	putative uroporphyrinogen III synthase	5211711	5212421	711	-1	1221	2.44	1.18e-2	H
TK0001_v2_1139	CDS	pdxH	pyridoxine 5'-phosphate oxidase	1033608	1034252	645	-1	2341	2.44	3.96e-2	H
TK0001_v2_3346	CDS	-	putative 5'-methylthioadenosine phosphorylase (mtnP-like)	3070680	3071555	876	-1	842	-2.15	1.21e-3	H
TK0001_v2_0897	CDS	ahcY	S-adenosyl L-homocysteine hydrolase	818721	820127	1407	3	2.29e+4	-2.46	1.64e-2	H
TK0001_v2_1235	CDS	depB	PHB depolymerase	1134806	1136170	1365	2	3.00e+4	6.48	2.85e-6	I
TK0001_v2_1171	CDS	-	protein of unknown function	1067175	1067831	657	3	6096	4.94	6.02e-5	I
TK0001_v2_1172	CDS	-	putative acyl-CoA dehydrogenase (fragment)	1067515	1068402	888	1	5576	4.69	8.45e-5	I
TK0001_v2_3124	CDS	-	inositol-3-phosphate synthase	2884869	2886062	1194	-1	1.43e+4	4.52	7.15e-4	I
TK0001_v2_1382	CDS	-	putative 3-ketoacyl-acyl carrier protein reductase (fabG-like)	1278429	1279235	807	-1	2483	4.09	8.54e-5	I
TK0001_v2_4749	CDS	-	putative short-chain dehydrogenase/reductase SDR	4475780	4476544	765	-2	1341	3.75	9.74e-5	I
TK0001_v2_2840	CDS	-	protein of unknown function	2601429	2602040	612	3	1191	3.71	1.53e-5	I
TK0001_v2_2839	CDS	-	putative pectin acetylesterase precursor; putative alpha-beta hydrolase precursor	2600292	2601320	1029	3	1833	3.46	5.56e-4	I
TK0001_v2_3709	CDS	-	conserved membrane protein of unknown function; putative phosphatase/phosphoesterase, PAP2 family	3467964	3469034	1071	-1	1151	2.87	8.97e-4	I
TK0001_v2_1101	CDS	-	putative phospholipase D/transphosphatidylase	998522	1000069	1548	2	2752	2.67	1.63e-2	I
TK0001_v2_0906	CDS	-	putative diacylglycerol kinase related protein	831382	832281	900	-3	1684	2.65	4.35e-3	I
TK0001_v2_3134	CDS	-	putative DedA family protein	2896891	2897412	522	1	508	2.42	8.44e-4	I
TK0001_v2_0703	CDS	acd	acyl-CoA dehydrogenase	616890	618092	1203	3	1358	2.31	6.77e-3	I
TK0001_v2_4434	CDS	-	putative diacylglycerol kinase	4178210	4179139	930	2	1571	2.29	3.08e-2	I
TK0001_v2_0761	CDS	acpXL	Specialized acyl carrier protein (ACP)	674404	674700	297	1	1037	-2.35	3.99e-4	I
TK0001_v2_3438	CDS	-	conserved protein of unknown function	3165371	3166396	1026	2	2342	3.6	4.16e-4	J
TK0001_v2_3715	CDS	rplN	50S ribosomal protein L14	3472944	3473312	369	3	5677	-2.01	2.73e-2	J
TK0001_v2_3716	CDS	rplX	50S ribosomal protein L24	3473312	3473626	315	2	8514	-2.01	4.21e-2	J
TK0001_v2_2239	CDS	rpmF	50S ribosomal protein L32	2033897	2034085	189	-2	4391	-2.06	1.72e-2	J
TK0001_v2_3749	CDS	fusA	elongation factor G	3493698	3495773	2076	-1	1.74e+4	-2.5	1.41e-2	J
TK0001_v2_3879	CDS	-	conserved protein of unknown function; putative exported protein	3626270	3626767	498	2	1878	-2.77	2.94e-4	J
TK0001_v2_3750	CDS	rpsG	30S ribosomal protein S7	3495837	3496307	471	-1	7544	-3.1	1.25e-3	J
TK0001_v2_3751	CDS	rpsL	30S ribosomal protein S12	3496414	3496785	372	-3	5406	-3.28	3.61e-4	J
TK0001_v2_5214	CDS	-	protein of unknown function	4911318	4911596	279	-1	2849	5.75	7.04e-7	K
TK0001_v2_3904	CDS	-	putative Regulatory protein, Crp family	3654873	3655652	780	3	4727	5.16	1.97e-5	K
TK0001_v2_5451	CDS	-	putative transcriptional regulator, XRE family	5111680	5112084	405	-3	1113	5	8.99e-8	K
TK0001_v2_1639	CDS	rpoH	RNA polymerase sigma-32 (sigma H) factor	1532923	1533735	813	-3	1.69e+4	4.75	3.98e-4	K
TK0001_v2_4486	CDS	-	putative transcriptional regulator, TetR family (modular protein)	4224487	4225257	771	1	3017	3.87	6.40e-4	K
TK0001_v2_1646	CDS	-	putative GreA/GreB family transcription elongation factor	1537733	1538197	465	2	2929	3.8	7.71e-4	K
TK0001_v2_4981	CDS	-	RNA polymerase sigma factor	4698172	4698885	714	-3	1622	3.77	1.12e-4	K
TK0001_v2_4523	CDS	-	conserved protein of unknown function	4263310	4263759	450	1	2548	3.72	6.53e-4	K
TK0001_v2_2059	CDS	-	putative transcriptional regulator, XRE family	1893599	1894003	405	-2	430	3.57	4.99e-6	K
TK0001_v2_1721	CDS	-	putative transcriptional regulator, PAS domain S-box	1602248	1603750	1503	-2	1338	3.36	2.54e-4	K
TK0001_v2_5953	CDS	-	putative cold shock protein y4cH	5516114	5516323	210	2	606	3.27	7.52e-5	K
TK0001_v2_1715	CDS	-	conserved protein of unknown function	1597912	1598331	420	-3	1003	3.04	9.07e-4	K
TK0001_v2_3957	CDS	-	putative Response regulator, CheY- like and LuxR domain	3704219	3704932	714	2	1197	2.86	1.09e-3	K
TK0001_v2_6102	CDS	-	putative transcriptional regulator, LuxR family	5631190	5632650	1461	-3	707	2.7	1.67e-4	K
TK0001_v2_2813	CDS	-	conserved protein of unknown function	2575417	2576262	846	1	606	2.44	7.90e-4	K
TK0001_v2_1861	CDS	-	putative transcriptional regulator, XRE family	1730878	1731285	408	-3	799	2.22	1.27e-2	K
TK0001_v2_2356	CDS	-	putative elongation factor, GreA/GreB family	2158441	2158764	324	1	303	-2.01	3.22e-4	K
TK0001_v2_5658	CDS	-	Two-component response regulator	5272892	5273572	681	-2	682	-2.67	1.71e-5	K
TK0001_v2_6109	CDS	-	transcriptional regulator, Ros/MucR family	5635653	5636153	501	-1	1794	-2.78	3.62e-4	K
TK0001_v2_3960	CDS	-	putative DNA topoisomerase I	3707856	3709058	1203	-1	4377	5.07	1.62e-5	L
TK0001_v2_3360	CDS	phr	deoxyribodipyrimidine photolyase (DNA photolyase)	3088362	3089765	1404	3	2645	4.45	4.80e-5	L
TK0001_v2_4469	CDS	-	putative UV damage endonuclease	4209908	4211002	1095	-2	2358	4.16	6.19e-5	L
TK0001_v2_4805	CDS	-	DEAD/DEAH box helicase domain protein	4516426	4519782	3357	1	6706	4.01	1.06e-3	L
TK0001_v2_5904	CDS	-	transposase (fragment)	5488481	5488843	363	-2	215	2.39	7.91e-3	L
TK0001_v2_5903	CDS	-	transposase (fragment)	5487883	5488404	522	-3	167	2.31	5.46e-3	L
TK0001_v2_1343	CDS	-	protein of unknown function; putative exported protein	1239601	1240236	636	-3	858	2.08	1.42e-2	L
TK0001_v2_2555	CDS	ccrfM	site-specific DNA-methyltransferase (adenine-specific)	2348651	2349847	1197	2	3303	-2.09	1.57e-2	L
TK0001_v2_0452	CDS	-	conserved protein of unknown function; putative OmpA family member	396720	398912	2193	-1	1.49e+4	4.88	1.89e-4	M
TK0001_v2_0681	CDS	-	putative UDP-N-acetyl-D-mannosaminuronic acid dehydrogenase	591283	592620	1338	-3	4311	4.2	3.32e-4	M
TK0001_v2_0680	CDS	-	Putative UDP-glucose 4-epimerase	590315	591286	972	-2	2270	3.63	5.30e-4	M
TK0001_v2_6043	CDS	-	putative L,D-transpeptidase catalytic domain (YkuD)	5585685	5586794	1110	3	2456	3.56	1.30e-3	M
TK0001_v2_0679	CDS	fcl	bifunctional GDP-fucose synthetase (GDP-4-dehydro-6-deoxy-D-mannose epimerase; GDP-4-dehydro-6-L-deoxygalactose reductase)	589366	590304	939	-3	2268	3.43	1.28e-3	M
TK0001_v2_4040	CDS	-	RND efflux transporter, MFP subunit	3775229	3776968	1740	2	3917	3.37	1.85e-3	M
TK0001_v2_0678	CDS	-	putative glycosyl transferase, WecB/TagA/CpsF family	588498	589373	876	-1	1275	3.24	4.04e-4	M
TK0001_v2_5129	CDS	-	putative glycosyl transferase	4835133	4836542	1410	-1	1677	3.21	5.29e-4	M
TK0001_v2_4913	CDS	frc	formyl-CoA transferase, NAD(P)-binding	4623327	4624616	1290	3	1165	2.99	1.13e-3	M
TK0001_v2_1104	CDS	-	putative sugar phosphate isomerase (SIS); putative regulatory component	1002358	1003299	942	1	1925	2.93	2.54e-3	M
TK0001_v2_1896	CDS	-	Putative MscS mechanosensitive ion channel	1765201	1766382	1182	-3	1443	2.91	3.20e-3	M
TK0001_v2_0079	CDS	-	Putative UDP-glucose 4-epimerase	65964	67076	1113	3	985	2.74	5.37e-4	M
TK0001_v2_0139	CDS	-	putative Sucrose-phosphate synthase	124697	126826	2130	-2	2178	2.72	7.29e-3	M
TK0001_v2_3126	CDS	ycjG	L-Ala-D/L-Glu epimerase	2887506	2888486	981	-1	1241	2.63	4.62e-3	M
TK0001_v2_1323	CDS	-	putative sugar nucleotide dehydratase	1214501	1215502	1002	2	1499	2.51	9.79e-3	M
TK0001_v2_1105	CDS	-	putative Glucosamine-fructose-6-phosphate aminotransferase (gmlS-like)	1003296	1004306	1011	3	1272	2.3	7.98e-3	M
TK0001_v2_1614	CDS	-	NAD-dependent epimerase/dehydratase	1510195	1511169	975	1	7214	-2.06	3.19e-2	M
TK0001_v2_0343	CDS	pal	peptidoglycan-associated outer membrane lipoprotein	289612	290124	513	1	1218	-2.08	2.95e-3	M
TK0001_v2_1375	CDS	-	Putative capsule polysaccharide export inner-membrane protein (kpsE-like)	1270324	1271670	1347	-3	1299	-2.11	7.40e-3	M
TK0001_v2_3048	CDS	-	putative outer membrane protein	2804039	2804896	858	-2	6852	-2.16	2.48e-2	M
TK0001_v2_2822	CDS	-	putative cell division protein (FtsQ-like)	2585596	2586534	939	-3	2289	-2.29	5.58e-3	M
TK0001_v2_1615	CDS	-	Nucleotidyl transferase	1511180	1511896	717	2	4710	-2.32	1.09e-2	M
TK0001_v2_2889	CDS	-	putative cell wall hydrolase (fragment)	2640217	2640678	462	1	521	-2.32	4.60e-4	M
TK0001_v2_5404	CDS	-	putative Capsule polysaccharide export inner-membrane protein	5075380	5076624	1245	-3	775	-2.35	1.69e-4	M
TK0001_v2_2240	CDS	-	protein of unknown function; putative exported protein	2034243	2035139	897	-1	1399	-2.37	1.66e-3	M
TK0001_v2_1208	CDS	-	putative protein precursor, N-terminal membrane lipoprotein lipid attachment site and C-terminal peptidase domain	1102834	1104189	1356	1	3741	-2.39	1.07e-2	M
TK0001_v2_0802	CDS	-	RND efflux transporter, MFP subunit	714455	715600	1146	2	2988	-2.39	6.68e-3	M
TK0001_v2_2990	CDS	-	protein of unknown function; putative exported protein	2743406	2744143	738	-2	2648	-2.45	3.00e-3	M
TK0001_v2_2818	CDS	-	putative lipoprotein UPF0169; putative exported protein	2579910	2580785	876	-1	3051	-2.66	1.69e-3	M
TK0001_v2_2553	CDS	-	putative rare lipoprotein A precursor	2347874	2348221	348	-2	440	-2.73	7.82e-6	M
TK0001_v2_0351	CDS	-	conserved protein of unknown function; omp like	298112	298969	858	2	1668	-2.88	1.92e-4	M
TK0001_v2_4114	CDS	-	putative polysaccharide export protein	3848016	3848594	579	3	583	-3.08	6.18e-6	M
TK0001_v2_0350	CDS	-	conserved protein of unknown function; omp like	297068	297931	864	2	2409	-3.23	1.34e-4	M
TK0001_v2_2946	CDS	-	putative MCP methyltransferase, CheR-type	2696880	2698331	1452	-1	1387	2.35	1.27e-2	N
TK0001_v2_3279	CDS	fliE	Flagellar hook-basal body complex protein FliE	3004612	3004935	324	1	392	-2	3.07e-3	N
TK0001_v2_2707	CDS	fliL	Flagellar fliL protein	2485624	2486142	519	-3	265	-2.02	4.00e-3	N
TK0001_v2_3277	CDS	flgB	flagellar basal-body rod protein FlgB	3003745	3004161	417	1	489	-2.25	4.88e-4	N
TK0001_v2_2706	CDS	fliM	flagellar motor switch protein FliM	2484324	2485544	1221	-1	731	-2.31	7.44e-4	N
TK0001_v2_3278	CDS	flgC	flagellar basal-body rod protein flgC	3004196	3004606	411	2	571	-2.34	1.59e-4	N
TK0001_v2_0359	CDS	-	putative chemotaxis protein (flagellar motor component)	305918	306691	774	-2	726	-2.55	1.51e-5	N
TK0001_v2_4876	CDS	-	conserved protein of unknown function; putative Flagellin C-terminal domain	4589229	4590428	1200	3	7774	-3.13	1.62e-3	N
TK0001_v2_0752	CDS	ibpA	heat shock chaperone	669235	669705	471	1	1.63e+5	5.12	2.19e-5	O
TK0001_v2_3525	CDS	clpB	protein disaggregation chaperone	3297810	3300434	2625	-1	2.62e+4	4.42	1.26e-3	O
TK0001_v2_1415	CDS	-	putative glutathione S-transferase	1305720	1306448	729	3	2538	3.9	1.73e-4	O
TK0001_v2_0598	CDS	degP	periplasmic serine protease (DegP)	508181	509692	1512	2	8892	3.81	2.69e-3	O
TK0001_v2_4375	CDS	ibpA	small heat shock protein	4119958	4120389	432	-3	1.40e+4	3.57	1.18e-2	O
TK0001_v2_0121	CDS	-	putative nitrite reductase, formate-dependent, penta-heme cytochrome c	105011	105670	660	-2	1227	3.35	1.02e-4	O
TK0001_v2_1175	CDS	ibpA	small heat shock protein	1071272	1071775	504	-2	2.12e+4	3.12	3.04e-2	O
TK0001_v2_4928	CDS	-	conserved protein of unknown function; putative OsmC-like domain	4639729	4640172	444	1	783	3.05	1.69e-4	O
TK0001_v2_1918	CDS	-	putative glutathione S-transferase	1789913	1790689	777	2	1075	3.01	2.25e-4	O
TK0001_v2_0651	CDS	fbp	peptidyl-prolyl cis-trans isomerase	557504	557926	423	2	5578	3	3.14e-2	O
TK0001_v2_2610	CDS	-	glutathione S-transferase	2394984	2395691	708	3	6459	2.86	4.55e-2	O
TK0001_v2_2443	CDS	msrA	peptide methionine sulfoxide reductase	2238029	2238688	660	-2	2009	2.59	2.26e-2	O
TK0001_v2_5692	CDS	hslV	ATP-dependent protease	5306566	5307126	561	-3	2286	2.57	4.13e-2	O
TK0001_v2_5114	CDS	-	conserved protein of unknown function	4820248	4820571	324	-3	516	2.49	6.88e-4	O
TK0001_v2_5113	CDS	-	conserved protein of unknown function	4819453	4820181	729	-3	826	2.29	3.23e-3	O
TK0001_v2_1701	CDS	-	putative stress response protein acid-resistance protein (HdeA, histone-like nucleoid structuring-dependent expression A protein)	1586004	1586363	360	-1	334	2.19	1.10e-2	O
TK0001_v2_1176	CDS	pcm	L-isoaspartate protein carboxylmethyltransferase type II	1072007	1072627	621	-2	660	2.11	1.61e-3	O
TK0001_v2_2784	CDS	-	putative thiol peroxidase, putative peroxiredoxin	2546696	2547163	468	2	499	-2.03	2.74e-4	O
TK0001_v2_0738	CDS	-	peptidyl-prolyl cis-trans isomerase (rotamase) precursor	651351	651893	543	-1	2153	-2.08	1.08e-2	O
TK0001_v2_2976	CDS	-	Conserved protein, TPR repeat containing	2731195	2733348	2154	1	1901	-3.16	2.06e-4	O
TK0001_v2_0428	CDS	-	Dps protein family starvation-inducible DNA-binding protein	374372	374899	528	-2	5.86e+4	6.29	3.01e-6	P
TK0001_v2_0048	CDS	katA	catalase (hydroperoxidase II)	40761	42233	1473	3	2.01e+4	5.36	5.56e-5	P
TK0001_v2_3014	CDS	-	putative manganese catalase	2763828	2764685	858	-1	4664	5.28	1.12e-5	P
TK0001_v2_1113	CDS	-	putative cation transport protein	1009534	1010556	1023	1	6717	5.02	3.87e-5	P
TK0001_v2_5031	CDS	trkD	potassium uptake protein Kup	4739715	4741625	1911	-1	2734	3.76	4.06e-4	P
TK0001_v2_4041	CDS	-	RND efflux transporter, HME family, translocase subunit	3776982	3780131	3150	3	5325	3.25	6.65e-3	P
TK0001_v2_1215	CDS	cat	Manganese catalase	1110347	1111270	924	-2	2957	3.2	5.27e-3	P
TK0001_v2_1597	CDS	-	RND efflux transporter, HAE1 family, translocase subunit	1486476	1489655	3180	-1	3869	3.03	9.67e-3	P
TK0001_v2_2688	CDS	-	membrane protein of unknown function	2465555	2466487	933	2	1822	2.84	4.31e-3	P
TK0001_v2_0837	fCDS	modA	fragment of molybdate ABC transporter, periplasmic molybdate-binding protein (part 1)	753857	754804	948	2	1480	2.49	1.05e-2	P
TK0001_v2_6089	CDS	-	putative transport protein	5623448	5624335	888	2	699	2.47	3.87e-3	P
TK0001_v2_4038	CDS	copP	CopP metal-binding protein, putative exported protein	3774368	3774580	213	2	685	2.24	1.27e-2	P
TK0001_v2_3826	CDS	amtB	ammonium transporter	3560470	3561966	1497	-3	2.13e+4	-2.54	1.69e-2	P
TK0001_v2_2228	CDS	-	putative Fumarylacetoacetate (FAA) hydrolase	2024703	2025398	696	-1	1666	3.42	5.01e-4	Q
TK0001_v2_4673	CDS	-	putative Isochorismatase hydrolase	4403949	4404560	612	3	730	3.04	1.84e-4	Q
TK0001_v2_3581	CDS	-	periplasmic oxidoreductase, DsbA family	3353460	3354086	627	3	1487	2.93	2.89e-3	Q
TK0001_v2_4524	CDS	-	putative Poly(3-hydroxybutyrate) depolymerase	4263831	4265099	1269	3	2629	2.77	1.01e-2	Q
TK0001_v2_1714	CDS	-	putative Poly(3-hydroxybutyrate) depolymerase	1596579	1597838	1260	-1	1982	2.38	4.23e-2	Q
TK0001_v2_1477	CDS	-	putative cytochrome P450 reductase	1376243	1377481	1239	2	1826	2.33	3.42e-2	Q
TK0001_v2_3317	CDS	-	protein of unknown function, putative extracellular protein with a calcium ion binding domain	3041707	3042792	1086	1	238	2.31	1.07e-2	Q
TK0001_v2_2978	CDS	-	Amino acid adenylation domain-containing protein	2733784	2735328	1545	1	4443	-2.42	1.27e-2	Q
TK0001_v2_4209	CDS	-	protein of unknown function; putative exported protein	3938530	3939240	711	-3	3.51e+4	7.84	8.99e-8	S
TK0001_v2_2873	CDS	-	conserved protein of unknown function, DUF1328; putative membrane protein	2628580	2628756	177	-3	2.02e+4	7.64	1.57e-7	S
TK0001_v2_3329	CDS	-	putative L,D-transpeptidase catalytic domain (YkuD)	3058596	3059267	672	-1	4.81e+4	7.58	1.16e-7	S
TK0001_v2_3785	CDS	-	conserved protein of unknown function; putative CsbD-like general stress response protein	3518939	3519142	204	2	2.46e+4	7.46	2.66e-7	S
TK0001_v2_0745	CDS	-	putative general stress protein	658970	659473	504	2	7.90e+4	7.42	1.05e-7	S
TK0001_v2_1452	CDS	-	Transglycosylase-associated protein	1345807	1346232	426	-3	2.56e+4	6.92	9.43e-7	S
TK0001_v2_0956	CDS	-	conserved protein of unknown function	876351	876779	429	3	3.09e+4	6.91	7.43e-7	S
TK0001_v2_0839	CDS	-	conserved protein of unknown function (putative regulator)	754703	755260	558	-2	1.15e+4	6.88	5.12e-7	S
TK0001_v2_3306	CDS	-	conserved exported protein of unknown function, DUF1236	3031754	3032167	414	2	6.01e+4	6.82	7.04e-7	S
TK0001_v2_4452	CDS	-	conserved protein of unknown function	4194576	4195055	480	-1	1.58e+4	6.67	1.24e-6	S
TK0001_v2_2107	CDS	-	conserved protein of unknown function; putative exported protein	1935254	1935517	264	-2	1.20e+4	6.56	1.25e-6	S
TK0001_v2_1663	CDS	-	conserved protein of unknown function, DUF1328; putative membrane protein precursor	1551673	1551849	177	1	3.09e+4	6.45	4.20e-6	S
TK0001_v2_2616	CDS	-	conserved protein of unknown function, putative Photosynthetic reaction centre, H-chain, cytoplasmic domain	2400886	2401326	441	1	4340	6.43	3.22e-7	S
TK0001_v2_2492	CDS	-	conserved protein of unknown function, putative membrane protein precursor	2286839	2287003	165	2	3.84e+4	6.36	3.28e-6	S
TK0001_v2_4451	CDS	-	protein of unknown function, DUF1469 domain	4194157	4194564	408	-3	7647	6.36	9.41e-7	S
TK0001_v2_0475	CDS	-	conserved protein of unknown function; putative CsbD-like general stress response protein	419351	419707	357	-2	1.41e+4	6.28	3.83e-6	S
TK0001_v2_2106	CDS	-	protein of unknown function; putative exported protein	1934701	1935123	423	-3	1.16e+4	6.25	3.05e-6	S
TK0001_v2_3315	CDS	-	conserved protein of unknown function	3039155	3039340	186	-2	2701	6.21	1.03e-7	S
TK0001_v2_0198	CDS	-	conserved protein of unknown function	166627	166863	237	-3	1719	6.2	1.06e-8	S
TK0001_v2_4450	CDS	-	protein of unknown function	4193774	4194160	387	-2	1.27e+4	6.16	3.87e-6	S
TK0001_v2_2493	CDS	-	conserved protein of unknown function; putative exported or membrane protein	2287126	2287572	447	1	9085	5.97	5.06e-6	S
TK0001_v2_1237	CDS	-	putative glucose dehydrogenase, NAD(P)-binding domain	1139404	1140276	873	1	1.08e+4	5.95	4.23e-6	S
TK0001_v2_5878	CDS	-	ErfK/YbiS/YcfS/YnhG family protein (fragment)	5473098	5473409	312	-1	4009	5.91	1.24e-6	S
TK0001_v2_4449	CDS	-	protein of unknown function	4192861	4193709	849	-3	2.46e+4	5.81	1.68e-5	S
TK0001_v2_2885	CDS	-	protein of unknown function	2636187	2636339	153	3	5309	5.73	3.05e-6	S
TK0001_v2_3399	CDS	-	conserved protein of unknown function	3130662	3130994	333	3	1.24e+4	5.68	1.50e-5	S
TK0001_v2_5017	CDS	-	conserved protein of unknown function	4732693	4733190	498	1	9240	5.63	1.79e-5	S
TK0001_v2_2879	CDS	-	Stress-induced protein, KGG, repeat-containing protein	2633019	2633165	147	-1	3.44e+4	5.62	3.69e-5	S
TK0001_v2_5443	CDS	-	conserved exported protein of unknown function	5108557	5109069	513	1	1073	5.6	1.44e-9	S
TK0001_v2_1486	CDS	-	putative haloacid dehalogenase family hydrolase	1383015	1383686	672	-1	7747	5.6	1.12e-5	S
TK0001_v2_0644	CDS	-	conserved protein of unknown function; putative exported protein (outer membrane)	551850	552395	546	3	1.12e+4	5.28	3.26e-5	S
TK0001_v2_3437	CDS	-	conserved protein of unknown function	3164613	3165368	756	3	2727	5.23	2.04e-6	S
TK0001_v2_4391	CDS	-	putative hemolysin III, HlyIII family	4129789	4130469	681	-3	7798	5.21	4.47e-5	S
TK0001_v2_3431	CDS	-	ribonuclease BN family protein	3157959	3159152	1194	-1	6037	5.16	3.72e-5	S
TK0001_v2_4952	CDS	-	conserved exported protein of unknown function	4666799	4667212	414	-2	4005	5.15	1.51e-5	S
TK0001_v2_3786	CDS	-	protein of unknown function	3519268	3519654	387	1	4159	5.14	1.08e-5	S
TK0001_v2_3667	CDS	-	protein of unknown function; putative exported protein	3440922	3441371	450	3	2984	5.12	3.15e-6	S
TK0001_v2_3704	CDS	-	conserved exported protein of unknown function	3465675	3465944	270	-1	1790	5.09	1.55e-7	S
TK0001_v2_0324	CDS	-	conserved protein of unknown function, DUF892	270087	270590	504	-1	6951	5.09	6.19e-5	S
TK0001_v2_1936	CDS	-	conserved protein of unknown function, DUF892	1802672	1803214	543	-2	3391	5.09	9.46e-6	S
TK0001_v2_5956	CDS	-	conserved protein of unknown function	5518644	5518880	237	-1	685	5.08	3.24e-9	S
TK0001_v2_0025	CDS	-	conserved exported protein of unknown function	19254	19481	228	3	6397	5.07	8.30e-5	S
TK0001_v2_4753	CDS	-	conserved protein of unknown function	4478218	4478403	186	1	511	5.03	1.44e-9	S
TK0001_v2_3400	CDS	-	conserved protein of unknown function; putative membrane protein	3131042	3131953	912	2	1.41e+4	4.97	1.15e-4	S
TK0001_v2_0432	CDS	-	conserved protein of unknown function; putative exported protein	379575	380291	717	3	8626	4.87	1.13e-4	S
TK0001_v2_4106	CDS	-	conserved protein of unknown function; putative exported protein	3841498	3841758	261	1	9693	4.87	1.61e-4	S
TK0001_v2_2579	CDS	-	conserved protein of unknown function, DUF1328; putative membrane protein precursor	2367838	2368017	180	-3	4864	4.84	1.03e-4	S
TK0001_v2_2601	CDS	-	conserved protein of unknown function	2386955	2387272	318	-2	6243	4.81	8.27e-5	S
TK0001_v2_4512	CDS	-	conserved protein of unknown function, putative exported protein, putative lipoprotein	4254017	4254358	342	-2	4024	4.78	4.33e-5	S
TK0001_v2_5047	CDS	-	protein of unknown function; putative exported protein	4756503	4756985	483	-1	3830	4.76	3.99e-5	S
TK0001_v2_0310	CDS	-	conserved protein of unknown function; putative Cytochrome c domain; putative exported protein	257472	259433	1962	-1	6158	4.74	1.06e-4	S
TK0001_v2_5300	CDS	-	protein of unknown function; putative exported protein; putative phospholipase A2 domain	4984642	4985082	441	1	7172	4.73	1.67e-4	S
TK0001_v2_5033	CDS	-	conserved protein of unknown function	4742392	4743045	654	1	871	4.7	2.28e-8	S
TK0001_v2_6169	CDS	-	Alpha/beta hydrolase fold protein	5679569	5680570	1002	2	1534	4.66	1.33e-6	S
TK0001_v2_3436	CDS	-	conserved protein of unknown function	3163740	3164336	597	3	2225	4.64	6.03e-6	S
TK0001_v2_5401	CDS	-	conserved exported protein of unknown function	5074307	5074615	309	2	739	4.56	4.16e-9	S
TK0001_v2_4466	CDS	-	conserved protein of unknown function	4206328	4206768	441	1	1483	4.55	3.04e-6	S
TK0001_v2_5344	CDS	-	conserved exported protein of unknown function	5016717	5017007	291	3	5859	4.54	2.92e-4	S
TK0001_v2_1722	CDS	-	conserved protein of unknown function; putative membrane protein	1603930	1605885	1956	1	5244	4.54	1.35e-4	S
TK0001_v2_5883	CDS	-	BLUF domain protein	5476789	5477241	453	-3	6566	4.53	2.79e-4	S
TK0001_v2_0202	CDS	-	conserved exported protein of unknown function	169158	169670	513	3	1127	4.49	1.02e-6	S
TK0001_v2_1414	CDS	-	conserved protein of unknown function	1305023	1305700	678	2	4772	4.48	1.51e-4	S
TK0001_v2_2578	CDS	-	putative short-chain dehydrogenase/reductase SDR	2366917	2367822	906	-3	6539	4.46	2.46e-4	S
TK0001_v2_5301	CDS	-	conserved protein of unknown function	4985232	4985630	399	-1	5340	4.44	4.04e-4	S
TK0001_v2_4374	CDS	-	conserved protein of unknown function	4119503	4119784	282	-2	2.32e+4	4.39	1.14e-3	S
TK0001_v2_5049	CDS	-	protein of unknown function; putative exported protein; putative phospholipase A2 domain	4757848	4758411	564	-3	1827	4.39	1.06e-5	S
TK0001_v2_4750	CDS	-	conserved protein of unknown function	4476657	4477088	432	-1	1146	4.38	1.11e-6	S
TK0001_v2_1723	CDS	-	conserved exported protein of unknown function	1605992	1606438	447	2	642	4.34	1.05e-7	S
TK0001_v2_0446	CDS	-	conserved protein of unknown function; putative exported protein	391406	391600	195	2	871	4.3	3.68e-7	S
TK0001_v2_1572	CDS	-	putative patatin-like phospholipase	1464855	1466150	1296	3	5261	4.29	2.42e-4	S
TK0001_v2_4670	CDS	-	Short-chain dehydrogenase/reductase SDR	4400918	4401775	858	-2	1110	4.27	5.23e-7	S
TK0001_v2_0502	CDS	-	conserved protein of unknown function	442002	442376	375	3	2712	4.22	1.69e-4	S
TK0001_v2_0158	CDS	-	conserved protein of unknown function	142303	142452	150	1	311	4.18	1.94e-7	S
TK0001_v2_1561	CDS	-	conserved protein of unknown function	1452107	1452556	450	2	1927	4.17	3.12e-5	S
TK0001_v2_2996	CDS	-	conserved protein of unknown function	2747993	2748505	513	2	2244	4.14	6.07e-5	S
TK0001_v2_5283	CDS	-	conserved exported protein of unknown function	4966685	4967200	516	2	5746	4.07	1.02e-3	S
TK0001_v2_3123	CDS	-	protein of unknown function	2883936	2884856	921	-1	3889	4.02	9.36e-4	S
TK0001_v2_3401	CDS	-	conserved protein of unknown function; putative exported protein	3132105	3132524	420	3	4027	3.98	6.22e-4	S
TK0001_v2_5565	CDS	-	ErfK/YbiS/YcfS/YnhG family protein	5191232	5191870	639	2	356	3.98	3.68e-7	S
TK0001_v2_5206	CDS	-	Beta-lactamase-like	4903614	4904426	813	3	1239	3.9	1.75e-5	S
TK0001_v2_0748	CDS	-	conserved protein of unknown function; putative membrane protein	661954	663993	2040	1	5091	3.9	8.95e-4	S
TK0001_v2_1100	CDS	-	conserved protein of unknown function; putative membrane protein precursor	997765	998463	699	1	3193	3.9	2.79e-4	S
TK0001_v2_1300	CDS	-	conserved protein of unknown function	1196470	1196601	132	-3	1132	3.87	5.12e-6	S
TK0001_v2_3013	CDS	-	conserved protein of unknown function	2763240	2763749	510	-1	2412	3.86	3.50e-4	S
TK0001_v2_0702	CDS	-	conserved protein of unknown function; putative acyl carrier protein	616525	616794	270	1	1153	3.85	2.95e-5	S
TK0001_v2_0026	CDS	-	putative phosphoribosyltransferase	19511	20278	768	2	1599	3.83	5.84e-5	S
TK0001_v2_5340	CDS	rbn	ribonuclease BN	5013458	5014624	1167	2	2678	3.82	3.21e-4	S
TK0001_v2_5403	fCDS	-	fragment of conserved protein of unknown function (part 2)	5075075	5075371	297	2	513	3.81	6.32e-8	S
TK0001_v2_1145	CDS	-	conserved protein of unknown function	1038994	1039998	1005	-3	2879	3.78	3.95e-4	S
TK0001_v2_0905	CDS	-	putative metallophosphatase/metallophosphoesterase	830501	831385	885	-2	3066	3.66	4.04e-4	S
TK0001_v2_0402	CDS	-	conserved protein of unknown function ; putative membrane protein	350717	351019	303	-2	1351	3.65	8.05e-5	S
TK0001_v2_4767	CDS	-	protein of unknown function	4486021	4486227	207	1	896	3.64	3.30e-5	S
TK0001_v2_1525	CDS	-	putative oxidoreductase (fragment)	1420965	1421765	801	-1	2522	3.64	3.99e-4	S
TK0001_v2_1174	CDS	-	protein of unknown function	1070670	1071167	498	-1	4989	3.62	2.63e-3	S
TK0001_v2_1577	CDS	-	conserved protein of unknown function; putative membrane protein	1470407	1470829	423	-2	1465	3.61	7.80e-5	S
TK0001_v2_5038	CDS	-	conserved protein of unknown function; putative NAD-dependent epimerase/dehydratase	4746659	4747711	1053	-2	1265	3.6	4.80e-5	S
TK0001_v2_3630	CDS	-	conserved exported protein of unknown function	3402270	3402677	408	-1	1359	3.58	1.18e-4	S
TK0001_v2_3964	CDS	-	conserved protein of unknown function	3712355	3712693	339	2	770	3.58	6.14e-6	S
TK0001_v2_5110	CDS	-	conserved protein of unknown function	4817680	4817841	162	1	201	3.58	1.56e-5	S
TK0001_v2_5877	CDS	-	conserved protein of unknown function	5472125	5472406	282	2	1032	3.58	7.73e-5	S
TK0001_v2_5402	fCDS	-	fragment of conserved protein of unknown function (part 1)	5074654	5075250	597	1	716	3.56	6.17e-7	S
TK0001_v2_3289	CDS	-	conserved protein of unknown function	3015909	3016985	1077	3	4612	3.54	4.77e-3	S
TK0001_v2_1969	CDS	-	protein of unknown function	1828472	1828717	246	-2	932	3.46	5.95e-5	S
TK0001_v2_3539	CDS	-	exported protein of unknown function	3309824	3310183	360	2	4067	3.45	4.74e-3	S
TK0001_v2_4866	CDS	-	putative membrane protein	4580718	4581377	660	-1	1203	3.45	1.73e-4	S
TK0001_v2_0015	CDS	-	conserved protein of unknown function	11345	11587	243	-2	2844	3.44	2.91e-3	S
TK0001_v2_0323	CDS	-	conserved protein of unknown function	268375	269868	1494	-3	3620	3.41	3.03e-3	S
TK0001_v2_2668	CDS	-	conserved protein of unknown function	2447594	2448688	1095	2	940	3.38	3.99e-5	S
TK0001_v2_4747	CDS	-	conserved protein of unknown function	4475215	4475457	243	-3	846	3.37	1.86e-5	S
TK0001_v2_1194	CDS	-	conserved protein of unknown function	1091333	1092238	906	2	6350	3.35	8.43e-3	S
TK0001_v2_1299	CDS	-	conserved protein of unknown function	1195639	1196379	741	1	1942	3.35	2.28e-4	S
TK0001_v2_0608	CDS	-	conserved protein of unknown function	518684	519319	636	2	406	3.33	3.05e-6	S
TK0001_v2_2184	CDS	-	conserved protein of unknown function	1998061	1998462	402	1	606	3.32	1.68e-5	S
TK0001_v2_5615	CDS	-	conserved protein of unknown function	5234208	5234639	432	3	533	3.31	3.15e-6	S
TK0001_v2_4382	CDS	-	putative phosphohydrolase/phosphoesterase	4123960	4124529	570	1	993	3.29	7.56e-5	S
TK0001_v2_0701	CDS	-	putative monooxygenase, small component; putative flavin:NADH reductase	615816	616391	576	3	1333	3.27	1.39e-4	S
TK0001_v2_2929	CDS	-	conserved protein of unknown function; putative exported protein	2676284	2676928	645	2	999	3.26	4.55e-5	S
TK0001_v2_0157	CDS	-	conserved protein of unknown function	142113	142238	126	3	1072	3.25	2.21e-4	S
TK0001_v2_0147	CDS	-	conserved protein of unknown function	131905	132261	357	1	711	3.24	3.99e-5	S
TK0001_v2_0500	CDS	-	protein of unknown function	441269	441523	255	2	1467	3.21	4.49e-4	S
TK0001_v2_3930	CDS	-	putative L,D-transpeptidase catalytic domain (YkuD)	3682073	3682588	516	2	2470	3.21	3.92e-3	S
TK0001_v2_5253	fCDS	-	fragment of putative OsmB-like lipoprotein (part 2)	4944669	4944938	270	3	5861	3.2	2.14e-2	S
TK0001_v2_2440	CDS	-	conserved protein of unknown function	2235960	2236355	396	-1	836	3.18	6.18e-5	S
TK0001_v2_1197	CDS	-	protein of unknown function; putative membrane protein	1093749	1094243	495	-1	5048	3.17	1.92e-2	S
TK0001_v2_2552	CDS	-	conserved protein of unknown function	2347429	2347746	318	-3	1923	3.11	2.76e-3	S
TK0001_v2_2925	CDS	-	conserved exported protein of unknown function	2671948	2672517	570	1	1028	3.1	2.24e-4	S
TK0001_v2_5679	CDS	-	conserved protein of unknown function; putative exported protein	5295941	5296672	732	2	1197	3.1	5.12e-4	S
TK0001_v2_0270	CDS	-	putative short-chain dehydrogenase/reductase	218813	219811	999	2	1052	3.1	1.95e-4	S
TK0001_v2_3439	CDS	-	putative methyltransferase	3166393	3167340	948	1	1425	3.08	5.49e-4	S
TK0001_v2_1195	CDS	maa	maltose o-acetyltransferase	1092266	1092829	564	2	2558	3.05	5.20e-3	S
TK0001_v2_1169	CDS	-	Alpha/beta hydrolase related	1063731	1064771	1041	-1	2517	3.03	3.65e-3	S
TK0001_v2_1724	CDS	-	conserved protein of unknown function	1606502	1606822	321	2	562	3.01	2.14e-4	S
TK0001_v2_3127	CDS	-	conserved protein of unknown function	2888500	2889510	1011	-3	2548	2.98	1.02e-2	S
TK0001_v2_5230	CDS	-	conserved protein of unknown function	4922667	4923239	573	-1	783	2.92	1.46e-4	S
TK0001_v2_5058	CDS	-	PRC-barrel domain protein	4765229	4765594	366	2	3206	2.92	1.41e-2	S
TK0001_v2_3298	CDS	-	conserved protein of unknown function	3025748	3026011	264	-2	2620	2.9	1.06e-2	S
TK0001_v2_1103	CDS	-	putative endonuclease/exonuclease/phosphatase	1001331	1002317	987	-1	2026	2.88	3.15e-3	S
TK0001_v2_3799	CDS	-	Oxidoreductase, molybdopterin binding	3529403	3530008	606	-2	1598	2.86	8.10e-3	S
TK0001_v2_2514	CDS	-	putative SAM-dependent methyltransferase	2309734	2310711	978	-3	3034	2.86	1.93e-2	S
TK0001_v2_4929	CDS	-	conserved protein of unknown function	4640205	4640573	369	3	944	2.85	8.33e-4	S
TK0001_v2_1539	CDS	-	conserved protein of unknown function	1433722	1434096	375	1	1642	2.84	5.46e-3	S
TK0001_v2_0728	fCDS	-	fragment of putative patatin-like phospholipase (part 1)	642678	643430	753	-1	944	2.84	5.38e-4	S
TK0001_v2_4949	CDS	-	protein of unknown function	4664794	4665039	246	-3	1740	2.83	8.58e-3	S
TK0001_v2_4560	CDS	-	putative alpha/beta hydrolase, putative epoxide hydrolase (fragment)	4304260	4304724	465	-3	566	2.79	1.33e-4	S
TK0001_v2_4755	CDS	-	protein of unknown function	4478628	4479095	468	-1	586	2.78	6.40e-4	S
TK0001_v2_5821	CDS	-	conserved protein of unknown function	5423709	5424314	606	-1	1968	2.77	1.52e-2	S
TK0001_v2_5204	CDS	-	conserved protein of unknown function; putative exported protein	4902863	4903177	315	-2	341	2.71	1.18e-4	S
TK0001_v2_0804	CDS	-	Short-chain dehydrogenase/reductase SDR	719139	720173	1035	3	1446	2.68	3.09e-3	S
TK0001_v2_1768	CDS	-	protein of unknown function; putative exported protein (tat pathway signal)	1644890	1645567	678	-2	1164	2.66	3.21e-3	S
TK0001_v2_1217	CDS	-	conserved protein of unknown function; putative membrane protein	1113453	1113896	444	-1	1472	2.63	6.91e-3	S
TK0001_v2_0889	CDS	-	conserved protein of unknown function	813305	814084	780	-2	1595	2.62	1.07e-2	S
TK0001_v2_2515	CDS	-	conserved protein of unknown function	2310769	2312031	1263	-3	3429	2.62	4.02e-2	S
TK0001_v2_2676	CDS	-	conserved protein of unknown function	2455229	2456767	1539	-2	3746	2.62	4.65e-2	S
TK0001_v2_2614	CDS	-	Short-chain dehydrogenase/reductase SDR	2399353	2400144	792	1	897	2.61	1.10e-3	S
TK0001_v2_2478	CDS	-	putative oxidoreductase precursor (tat pathway signal)	2271482	2272789	1308	-2	1427	2.59	5.97e-3	S
TK0001_v2_3122	CDS	-	putative SAM-dependent methyltransferase	2882723	2883904	1182	-2	1777	2.58	2.14e-2	S
TK0001_v2_4607	CDS	-	conserved exported protein of unknown function	4340891	4341202	312	2	745	2.57	1.09e-3	S
TK0001_v2_4004	CDS	-	conserved hypothethical protein	3745894	3747438	1545	-3	1549	2.56	6.92e-3	S
TK0001_v2_0496	CDS	-	conserved protein of unknown function	438989	439351	363	-2	525	2.55	2.57e-4	S
TK0001_v2_4669	CDS	-	putative short-chain dehydrogenase/reductase SDR	4399858	4400850	993	-3	614	2.5	7.88e-4	S
TK0001_v2_3542	CDS	-	putative dioxygenase/glyoxalase family protein	3312104	3313036	933	-2	1586	2.46	1.55e-2	S
TK0001_v2_4194	CDS	-	conserved protein of unknown function	3922103	3923551	1449	-2	2966	2.44	4.06e-2	S
TK0001_v2_5805	CDS	-	conserved protein of unknown function	5410439	5410666	228	2	597	2.43	3.98e-3	S
TK0001_v2_5776	CDS	-	conserved protein of unknown function; putative exported protein	5378637	5379602	966	-1	633	2.43	6.49e-4	S
TK0001_v2_1424	CDS	-	conserved protein of unknown function, putative carboxylate-amine ligase	1314320	1315444	1125	2	1522	2.42	4.76e-3	S
TK0001_v2_3948	fCDS	-	fragment of conserved protein of unknown function (part 2)	3697778	3698020	243	2	1442	2.38	4.56e-2	S
TK0001_v2_0719	CDS	-	protein of unknown function	633206	634204	999	2	921	2.35	2.71e-3	S
TK0001_v2_1297	CDS	-	putative metallo-hydrolase/oxidoreductase, beta-lactamase domain protein	1194409	1195308	900	-3	1425	2.35	1.05e-2	S
TK0001_v2_4674	CDS	-	putative short-chain dehydrogenase/reductase SDR	4404706	4405716	1011	1	613	2.35	1.24e-3	S
TK0001_v2_0271	CDS	-	conserved protein of unknown function	219842	221047	1206	-2	1218	2.32	2.38e-2	S
TK0001_v2_1657	CDS	-	putative alpha/beta hydrolase, putative haloacetate dehalogenase	1545290	1546207	918	-2	1382	2.32	1.04e-2	S
TK0001_v2_4447	CDS	-	protein of unknown function; putative membrane protein	4190212	4190730	519	1	660	2.29	2.27e-3	S
TK0001_v2_0313	CDS	-	putative aminohydrolase/amidotransferase	260616	261455	840	-1	1548	2.29	4.99e-2	S
TK0001_v2_1296	CDS	-	conserved protein of unknown function; putative membrane protein	1193870	1194397	528	-2	658	2.28	7.14e-4	S
TK0001_v2_6011	CDS	-	putative sulfur acceptor protein sufE	5559170	5559598	429	2	1292	2.27	3.30e-2	S
TK0001_v2_5346	CDS	-	conserved protein of unknown function; putative heme-linked catalase domain	5018111	5019205	1095	-2	778	2.25	4.26e-3	S
TK0001_v2_3947	fCDS	-	fragment of conserved protein of unknown function (part 1)	3697563	3697781	219	3	907	2.24	2.39e-2	S
TK0001_v2_5832	CDS	-	PRC-barrel	5432534	5433271	738	2	578	2.24	7.40e-3	S
TK0001_v2_2875	CDS	-	protein of unknown function; putative exported protein	2629456	2630487	1032	1	856	2.24	5.84e-3	S
TK0001_v2_0727	fCDS	-	fragment of putative patatin-like phospholipase (part 2)	642404	642832	429	-2	479	2.23	1.28e-3	S
TK0001_v2_0912	CDS	-	protein of unknown function	835505	835753	249	-2	473	2.22	2.32e-3	S
TK0001_v2_2290	CDS	-	conserved protein of unknown function	2095220	2096380	1161	2	662	2.18	6.44e-3	S
TK0001_v2_3766	CDS	-	putative haloacid dehalogenase family hydrolase	3507061	3507735	675	1	605	2.16	6.59e-3	S
TK0001_v2_0753	CDS	-	conserved protein of unknown function	669780	669950	171	-1	446	2.13	1.18e-3	S
TK0001_v2_4869	CDS	-	conserved protein of unknown function	4583472	4583849	378	3	302	2.07	1.99e-3	S
TK0001_v2_0772	CDS	-	putative oxidoreductase precursor (tat pathway signal)	685245	686462	1218	-1	1041	2.06	1.52e-2	S
TK0001_v2_3805	CDS	-	protein of unknown function	3535494	3535751	258	3	161	2.03	3.33e-2	S
TK0001_v2_2324	CDS	-	conserved protein of unknown function; putative exported protein	2126502	2127305	804	-1	2045	-2.01	1.12e-2	S
TK0001_v2_2884	CDS	-	putative L,D-transpeptidase catalytic domain (YkuD)	2635383	2635949	567	3	455	-2.01	1.61e-3	S
TK0001_v2_0439	CDS	tolA	membrane anchored protein in TolA-TolQ-TolR complex	383800	385173	1374	1	876	-2.03	8.96e-3	S
TK0001_v2_3970	CDS	-	conserved protein of unknown function; putative exported protein	3717900	3718760	861	-1	1767	-2.05	1.09e-2	S
TK0001_v2_3047	CDS	-	conserved protein of unknown function; putative exported protein	2803257	2803712	456	3	687	-2.06	6.43e-4	S
TK0001_v2_5264	CDS	-	conserved exported protein of unknown function	4951450	4952235	786	1	527	-2.07	4.43e-3	S
TK0001_v2_0148	CDS	-	putative ATP-binding protein with two ATPase domains, ABC transporter related	132269	133891	1623	-2	875	-2.09	3.56e-3	S
TK0001_v2_2251	CDS	-	protein of unknown function; putative exported protein	2048335	2048958	624	-3	744	-2.11	1.28e-3	S
TK0001_v2_2246	CDS	-	putative membrane protein with sterol sensing domain	2041020	2043668	2649	3	2947	-2.13	3.37e-2	S
TK0001_v2_5215	CDS	-	exported protein of unknown function	4912053	4912556	504	3	1550	-2.14	2.73e-3	S
TK0001_v2_3526	CDS	-	MOSC (sulfur-carrier) domain protein	3300662	3301456	795	-2	630	-2.15	3.21e-3	S
TK0001_v2_4282	CDS	-	conserved protein of unknown function	4009693	4010592	900	-3	1378	-2.23	1.69e-3	S
TK0001_v2_3164	CDS	-	protein of unknown function	2922037	2923410	1374	1	3859	-2.23	1.29e-2	S
TK0001_v2_3333	CDS	-	putative transglycosylase	3060734	3061879	1146	-2	1327	-2.28	1.61e-3	S
TK0001_v2_6110	CDS	-	conserved protein of unknown function	5636301	5636576	276	-1	1270	-2.29	7.14e-4	S
TK0001_v2_0275	CDS	-	protein of unknown function	225375	226211	837	3	1226	-2.6	7.90e-4	S
TK0001_v2_5311	CDS	-	protein of unknown function precursor; putative exported protein	4991193	4991795	603	3	1153	-2.6	3.70e-4	S
TK0001_v2_6028	CDS	-	conserved protein of unknown function; SH3 domain	5573381	5573974	594	-2	1386	-2.68	6.79e-4	S
TK0001_v2_0455	CDS	-	conserved protein of unknown function; putative exported protein	400797	401120	324	-1	751	-2.86	5.32e-6	S
TK0001_v2_3125	CDS	-	protein of unknown function	2886378	2887496	1119	3	1236	-3.04	1.91e-4	S
TK0001_v2_1052	CDS	-	conserved protein of unknown function	959778	960134	357	3	1285	-3.41	2.36e-6	S
TK0001_v2_3825	CDS	-	protein of unknown function; putative exported protein	3558866	3560128	1263	-2	1.95e+4	-3.72	3.73e-4	S
TK0001_v2_0352	CDS	-	Porin	299210	300136	927	2	3012	-4.68	8.92e-7	S
TK0001_v2_5366	CDS	-	Putative response regulator receiver	5037423	5037821	399	3	4193	4.84	4.52e-5	T
TK0001_v2_1347	CDS	-	putative response regulator receiver (CheY-like protein)	1242791	1243177	387	-2	1955	4.63	2.61e-6	T
TK0001_v2_3332	CDS	-	putative response regulator receiver	3060021	3060605	585	-1	3584	4.57	5.48e-5	T
TK0001_v2_6010	CDS	-	protein of unknown function; putative sensor protein; sensory_box: PAS domain S-box domain	5558002	5559081	1080	1	7202	4.45	3.73e-4	T
TK0001_v2_1224	CDS	-	putative response regulator receiver	1122056	1122430	375	2	4085	4.43	1.39e-4	T
TK0001_v2_0300	CDS	-	conserved protein of unknown function	248295	248888	594	-1	2911	4.38	1.01e-4	T
TK0001_v2_2602	CDS	-	putative hybrid histidine kinase with PAS/PAC and response regulator receiver domains	2387300	2388901	1602	-2	5964	4.12	8.22e-4	T
TK0001_v2_2349	CDS	-	Response regulator receiver	2152450	2152764	315	1	552	4.02	7.43e-7	T
TK0001_v2_1434	CDS	-	putative histidine kinase, domains HK, ATPase and sensory PAS	1323875	1324975	1101	2	4334	3.92	8.33e-4	T
TK0001_v2_2058	CDS	-	Response regulator receiver protein	1892990	1893298	309	-2	408	3.89	5.79e-7	T
TK0001_v2_3538	CDS	-	putative Response regulator receiver domain (cheY-like protein)	3309370	3309789	420	1	7160	3.72	4.11e-3	T
TK0001_v2_3804	CDS	-	putative transcriptional regulator with N-terminal cNMP-binding domain	3534665	3535396	732	2	1053	3.58	3.47e-5	T
TK0001_v2_2081	CDS	fixL	two component low oxygen sensor histidine kinase with PAS domains, FixL	1911722	1913269	1548	2	2527	3.47	9.71e-4	T
TK0001_v2_5037	CDS	-	putative histidine kinase of the HWE family	4744982	4746484	1503	2	1512	3.45	4.60e-4	T
TK0001_v2_1754	CDS	-	Putative response regulator; (CheY-like protein)	1633671	1634060	390	3	5220	3.45	8.42e-3	T
TK0001_v2_4342	CDS	-	putative sensor hybrid histidine kinase with PAS/PAC and response receiver regulator receiver domains	4082089	4083714	1626	-3	2755	3.28	2.30e-3	T
TK0001_v2_1225	CDS	-	putative membrane transport protein	1122502	1124460	1959	1	3877	3.13	5.16e-3	T
TK0001_v2_1435	CDS	-	Putative Response regulator; CheY-like protein	1325109	1325573	465	3	1453	3.1	7.90e-4	T
TK0001_v2_5742	CDS	regR	two-component transcriptional regulator RegR, Fis family	5351684	5352286	603	-2	2955	2.87	2.89e-2	T
TK0001_v2_2942	CDS	cheB	Chemotaxis response regulator protein-glutamate methylesterase	2691144	2692229	1086	-1	1610	2.85	4.82e-3	T
TK0001_v2_2082	CDS	fixJ	two component transcriptional regulator, LuxR family; putative nitrogen fixation transcriptional regulator FixJ	1913273	1913881	609	2	581	2.31	2.26e-3	T
TK0001_v2_3620	CDS	-	protein of unknown function	3393040	3394155	1116	1	1757	2.22	4.23e-2	T
TK0001_v2_2723	CDS	dksA	DnaK suppressor protein	2496658	2497077	420	1	1965	-2.02	6.30e-3	T
TK0001_v2_3681	CDS	-	ATP-binding region, ATPase-like	3449866	3450756	891	-3	1536	-2.08	6.38e-3	T
TK0001_v2_1027	CDS	-	conserved protein of unknown function	937509	937976	468	3	531	-2.13	1.84e-4	T
TK0001_v2_4854	CDS	typA	GTP-binding protein, putative translational regulator	4567677	4569503	1827	-1	4900	-2.2	1.46e-2	T
TK0001_v2_0807	CDS	-	putative methyl-accepting chemotaxis receptor/sensory transducer with PAS domain	721663	723123	1461	1	2780	-2.25	1.73e-2	T
TK0001_v2_5395	CDS	ctrA	Cell cycle transcriptional regulator ctrA (Response regulator sokA)	5065111	5065824	714	-3	6838	-2.59	6.70e-3	T
TK0001_v2_3040	CDS	-	two-component sigma-54 specific transcriptional regulator, Fis subfamily; with N-terminal response receiver, GAF and putative ATPase domains	2794525	2796015	1491	1	1819	-2.8	1.03e-3	T
TK0001_v2_5788	CDS	-	putative membrane protein, component of efflux system	5393496	5394527	1032	-1	512	2.1	1.18e-2	U
TK0001_v2_3412	fCDS	cpaE	fragment of pilus assembly protein cpaE (part 2)	3143467	3143616	150	-3	145	-2.01	1.18e-2	U
TK0001_v2_2791	CDS	-	conserved protein of unknown function, tetratricopeptide TPR_2 repeat protein	2553896	2554843	948	-2	883	-2.16	6.34e-3	U
TK0001_v2_0594	CDS	-	putative RND efflux transporter, OMP subunit	502257	503549	1293	3	1833	-2.18	7.41e-3	U
TK0001_v2_0438	CDS	-	biopolymer transport protein ExbD/TolR	383336	383785	450	2	485	-2.59	5.52e-5	U
TK0001_v2_3417	CDS	cpaB	pilus assembly protein cpaB	3147091	3147876	786	-3	850	-2.96	2.73e-5	U
TK0001_v2_0437	CDS	tolQ	membrane spanning protein in TolA-TolQ-TolR complex	382570	383286	717	1	1174	-3.01	1.97e-5	U
TK0001_v2_3416	CDS	-	putative pilus assembly protein; putative precursor	3145571	3147079	1509	-2	1229	-3.07	1.29e-4	U
TK0001_v2_0447	CDS	-	putative efflux pump component	391597	392676	1080	1	2462	3.39	2.46e-3	V
TK0001_v2_5671	fCDS	-	fragment of putative multidrug efflux system transporter mdtK (part 1)	5288417	5289943	1527	2	1688	2.84	1.66e-3	V
TK0001_v2_1598	CDS	-	RND efflux transporter, MFP subunit	1489810	1491015	1206	1	1716	2.84	3.50e-3	V
TK0001_v2_3477	CDS	bacA	Undecaprenyl-diphosphatase (Undecaprenyl pyrophosphate phosphatase) (Bacitracin resistance protein)	3254655	3255506	852	-1	814	-2.83	9.84e-6	V

## Sheet: G4105 5%_5min vs 1%_5min
MEM5_35_5pct_MeOH_5mn/MEM5_35_1pct_MeOH_5mn (B/A)
Label	Type	Name	Product	Begin	End	Length	Frame	normalized average read count	log2 fold change	adjusted pvalue (FDR)	eggNOG
TK0001_v2_0602	CDS	-	putative oxidoreductase, aldo/keto reductase family	513073	513951	879	1	1298	5.78	5.99e-193	C
TK0001_v2_1381	CDS	-	putative dihydrolipoamide dehydrogenase (fragment)	1277041	1277715	675	-3	955	5.73	1.3e-179	C		MEM5_35_5pct_MeOH_5mn/MEM5_35_1pct_MeOH_5mn (B/A)
TK0001_v2_4437	CDS	poxB	pyruvate dehydrogenase/oxidase PoxB	4181242	4182975	1734	-3	1.36e+4	5.45	1.01e-186	C
TK0001_v2_1380	CDS	-	protein of unknown function	1276817	1278187	1371	-2	1807	5.04	4.51e-173	C
TK0001_v2_2812	CDS	-	putative molybdopterin oxidoreductase	2572959	2575379	2421	3	3981	4.91	2.65e-181	C
TK0001_v2_1475	CDS	-	putative Ferredoxin; putative 4Fe-4S ferredoxins domain	1374758	1374979	222	2	355	4.55	5.27e-109	C
TK0001_v2_3566	CDS	-	putative zink-containing alcohol dehydrogenase	3338043	3339215	1173	-1	1729	4.28	3.03e-137	C
TK0001_v2_2992	CDS	-	sorbosone dehydrogenase precursor	2744591	2745937	1347	2	2046	4.21	2.54e-141	C
TK0001_v2_2073	CDS	adh	Alcohol dehydrogenase	1901957	1903078	1122	2	655	4.09	1.83e-111	C
TK0001_v2_4672	CDS	-	Putative zink-containing alcohol dehydrogenase	4402734	4403906	1173	3	910	4.02	5.41e-122	C
TK0001_v2_1476	CDS	-	putative NAD(FAD)-dependent oxidoreductase	1374976	1376238	1263	1	881	3.85	4.7e-109	C
TK0001_v2_0364	CDS	-	putative cytochrome c, putative exported protein	311420	313015	1596	-2	791	3.56	7.43e-102	C
TK0001_v2_3384	CDS	-	putative hydroxyacylglutathione hydrolase (gloB-like) with metallo-hydrolase/oxidoreductase domain	3117454	3118233	780	-3	1704	3.55	3.78e-101	C
TK0001_v2_5627	CDS	qxtB	Cytochrome bd ubiquinol oxidase, subunit II	5247787	5248830	1044	-3	1695	3.46	5.61e-97	C
TK0001_v2_0401	CDS	glpD	sn-glycerol-3-phosphate dehydrogenase FAD/NAD(P)-binding (aerobic)	349203	350720	1518	-1	662	3.31	4e-82	C
TK0001_v2_1157	CDS	wrbA	WrbA protein, flavodoxin-like domain, trp repressor-binding protein	1052286	1052885	600	-1	963	3.29	3.39e-85	C
TK0001_v2_4845	CDS	-	putative dehydrogenase protein	4557896	4558858	963	-2	297	3.17	4.1e-65	C
TK0001_v2_3798	CDS	-	putative oxidoreductase, FAD-binding domain	3528658	3529389	732	-3	668	3.02	2.77e-71	C
TK0001_v2_1711	CDS	-	putative alpha/beta hydrolase	1593953	1594729	777	-2	204	2.86	7.93e-53	C
TK0001_v2_0081	CDS	-	Radical SAM domain protein	68161	69456	1296	1	165	2.56	1.82e-38	C
TK0001_v2_3958	CDS	-	Putative cytochrome bd-quinol oxidase subunit I	3705016	3706431	1416	-3	2841	2.43	2.48e-56	C
TK0001_v2_5789	CDS	-	putative acetate kinase (ackA)	5394524	5395726	1203	-2	364	2.36	5.23e-42	C
TK0001_v2_0120	CDS	-	putative 4Fe-4S ferredoxin, iron-sulfur binding	102213	105023	2811	-1	732	2.28	5.96e-47	C
TK0001_v2_3881	CDS	-	NADH:flavin oxidoreductase/NADH oxidase; putative FMN-linked N-ethylmaleimide reductase	3627554	3628642	1089	-2	1.35e+4	2.1	2.41e-40	C
TK0001_v2_3627	CDS	-	putative NADH:flavin oxidoreductase/NADH oxidase	3399371	3400489	1119	2	3269	2.01	3.34e-38	C
TK0001_v2_2319	CDS	-	putative ATPase, putative partition protein (ParA)	2121995	2122693	699	-2	156	-2.43	2.83e-38	D
TK0001_v2_0314	CDS	-	putative asparagine synthase, glutamine-hydrolyzing	261611	263380	1770	-2	1.45e+4	6.56	3.38e-236	E
TK0001_v2_3266	CDS	-	conserved protein of unknown function, transglutaminase-like domain	2994246	2995106	861	-1	5148	6.05	1.12e-225	E
TK0001_v2_3273	CDS	-	conserved protein of unknown function, transglutaminase-like domain	3000143	3000982	840	2	766	4.32	2.3e-123	E
TK0001_v2_0696	CDS	-	trans-sulfuration enzyme (O-acetylhomoserine aminocarboxypropyltransferase) (modular protein)	609379	611307	1929	-3	239	3.55	5.48e-68	E
TK0001_v2_0695	CDS	-	protein of unknown function	609270	609980	711	-1	73	3.4	1.26e-30	E
TK0001_v2_0694	CDS	-	putative homoserine O-succinyltransferase (metA) (fragment)	608984	609439	456	-2	47	3.08	1.02e-19	E
TK0001_v2_2137	CDS	-	Amine oxidase (fragment)	1958294	1958557	264	-2	3.28	-2.08	0.00275	E
TK0001_v2_0052	CDS	ilvC	acetohydroxy-acid isomeroreductase	45542	46561	1020	-2	7732	-2.14	1.05e-49	E
TK0001_v2_4398	CDS	metF	5,10-methylenetetrahydrofolate reductase	4139873	4140805	933	-2	3318	-2.34	1.32e-61	E
TK0001_v2_5405	CDS	kpsT	Polysialic acid transport ATP-binding protein KpsT	5076773	5077426	654	-2	198	-2.41	1.2e-36	E
TK0001_v2_3827	CDS	glnK	nitrogen regulatory protein P-II	3562099	3562437	339	-3	7855	-2.71	1.41e-78	E
TK0001_v2_5384	CDS	-	oxidoreductase, 2Fe-2S subunit	5051670	5052194	525	-1	9885	6.86	2.44e-262	F
TK0001_v2_1880	fCDS	yagS	fragment of putative oxidoreductase with FAD-binding domain (part 1)	1746462	1746959	498	-1	2952	6.85	1.52e-254	F
TK0001_v2_1881	CDS	-	oxidoreductase, 2Fe-2S subunit	1746973	1747623	651	-3	3543	6.52	5.93e-248	F
TK0001_v2_1879	fCDS	-	fragment of oxidoreductase, FAD-binding subunit (part 2)	1745983	1746465	483	-3	1826	6.16	2.51e-219	F
TK0001_v2_5383	CDS	-	oxidoreductase, FAD-binding subunit; putative molybdopterin oxidoreductase, xanthine dehydrogenase family	5050657	5051673	1017	-3	1.29e+4	5.89	6.73e-213	F
TK0001_v2_1878	CDS	-	oxidoreductase, molybdopterin-binding subunit	1743734	1745971	2238	-2	5718	4.2	1.02e-136	F
TK0001_v2_5382	CDS	-	oxidoreductase, molybdopterin-binding subunit	5048386	5050647	2262	-3	1.46e+4	3.39	1.17e-91	F
TK0001_v2_5081	CDS	carB	carbamoyl phosphate synthase, large subunit	4785362	4788835	3474	-2	6262	-2.06	1.8e-46	F
TK0001_v2_0418	fCDS	-	fragment of putative transmembrane adenylate/guanylate cyclase (part 1)	363576	364205	630	-1	154	-2.15	2.42e-31	F
TK0001_v2_3368	CDS	zwf	glucose-6-phosphate 1-dehydrogenase	3097455	3098963	1509	-1	3478	6.43	3.89e-242	G
TK0001_v2_5727	CDS	gnl	Gluconolactonase (D-glucono-delta-lactone lactonohydrolase)	5335234	5336220	987	-3	1326	6.13	3.48e-206	G
TK0001_v2_4847	CDS	-	conserved protein of unknown function, putative Smp-30 family	4560875	4561768	894	-2	821	5.72	4.02e-171	G
TK0001_v2_0498	CDS	-	conserved protein of unknown function	439943	440839	897	2	1188	5.68	1.33e-186	G
TK0001_v2_1108	CDS	-	putative glucoamylase or glycosyl hydrolase protein	1006003	1007886	1884	1	4717	5.53	1.22e-201	G
TK0001_v2_0277	CDS	-	protein of unknown function	226640	227524	885	-2	1356	5.41	1.22e-183	G
TK0001_v2_2669	CDS	-	conserved exported protein of unknown function	2448779	2449966	1188	2	823	5.36	1.33e-158	G
TK0001_v2_5726	CDS	-	conserved exported protein of unknown function	5334071	5335237	1167	-2	1653	5.33	2.28e-184	G
TK0001_v2_3403	CDS	-	Major Facilitator Superfamily (MFS) transporter	3134494	3135813	1320	1	895	5.33	3.6e-164	G
TK0001_v2_1161	CDS	-	Major facilitator superfamily MFS-1, putative sugar transport protein	1055948	1057426	1479	-2	2530	5.05	1.67e-179	G
TK0001_v2_2604	CDS	glgX	glycogen debranching enzyme	2389074	2391350	2277	-1	4.11e+4	4.91	1.26e-132	G
TK0001_v2_0754	CDS	-	putative mannose-6-phosphate isomerase	670123	670536	414	-3	1386	4.24	5.18e-135	G
TK0001_v2_4846	CDS	-	putative glycoside hydrolase	4558867	4560717	1851	-3	692	4.03	2.58e-112	G
TK0001_v2_2908	CDS	galM	Aldose-1-epimerase (Galactose mutarotase)	2657906	2658946	1041	2	496	3.87	1.82e-98	G
TK0001_v2_1450	CDS	-	protein of unknown function	1344814	1345065	252	1	447	3.7	2.98e-87	G
TK0001_v2_1106	CDS	-	putative N-acetylglucosamine-6-phosphate deacetylase (nagA-like)	1004404	1005570	1167	1	547	2.99	2.86e-70	G
TK0001_v2_4453	CDS	otsA	trehalose-6-phosphate synthase	4195586	4197010	1425	2	1.03e+4	2.96	4.02e-75	G
TK0001_v2_1432	CDS	-	membrane protein of unknown function	1321447	1323654	2208	-3	2807	2.85	6.53e-73	G
TK0001_v2_3087	CDS	-	putative malto-oligosyltrehalose trehalohydrolase (TreZ-like)	2848932	2850737	1806	-1	1.04e+4	2.81	8.84e-69	G
TK0001_v2_4769	CDS	yliI	PQQ-dependent aldose sugar dehydrogenase precursor (asd)	4487741	4488865	1125	-2	108	2.29	1.25e-30	G
TK0001_v2_0451	CDS	ynfM	Inner membrane transport protein ynfM	395435	396649	1215	-2	852	2.28	2.61e-46	G
TK0001_v2_3083	CDS	glgB	1,4-alpha-glucan branching enzyme	2834628	2836982	2355	-1	6891	2.25	6.73e-48	G
TK0001_v2_4962	CDS	-	putative mannose-6-phosphate isomerase	4676159	4676731	573	-2	322	2.15	2.72e-34	G
TK0001_v2_1451	CDS	ytfG	NAD(P)H:quinone oxidoreductase	1344941	1345708	768	2	207	2.04	6.56e-26	G
TK0001_v2_1146	CDS	-	putative phosphoglycerate mutase	1040174	1040770	597	2	700	2.02	1.1e-38	G
TK0001_v2_4732	CDS	-	putative transporter, major facilitator superfamily	4455539	4457140	1602	2	73	-2.45	5.98e-26	G
TK0001_v2_0746	CDS	-	Nicotinate phosphoribosyltransferase (NAPRTase)	659633	660931	1299	2	2842	2.91	3.1e-77	H
TK0001_v2_1436	CDS	nadE	NAD(+) synthase (glutamine-hydrolyzing) with a nitrilase-like domain	1325593	1327665	2073	-3	2268	2.54	4.7e-60	H
TK0001_v2_3161	CDS	nadC	nicotinate-mononucleotide pyrophosphorylase	2918202	2919062	861	-1	1922	2.27	8.45e-49	H
TK0001_v2_5590	CDS	-	putative uroporphyrinogen III synthase	5211711	5212421	711	-1	938	2.02	5.36e-44	H
TK0001_v2_3162	CDS	-	putative L-aspartate oxidase (nadB-like)	2919055	2920584	1530	-3	1725	2.01	2.09e-39	H
TK0001_v2_4667	CDS	-	putative ubiquinone biosynthesis protein	4397787	4399457	1671	3	578	-2.3	1.13e-47	H
TK0001_v2_3346	CDS	-	putative 5'-methylthioadenosine phosphorylase (mtnP-like)	3070680	3071555	876	-1	847	-2.39	6.87e-59	H
TK0001_v2_5312	CDS	ubiA	p-hydroxybenzoate octaprenyltransferase	4991831	4992781	951	2	183	-2.6	4.36e-40	H
TK0001_v2_0897	CDS	ahcY	S-adenosyl L-homocysteine hydrolase	818721	820127	1407	3	2.46e+4	-2.7	7.63e-65	H
TK0001_v2_1382	CDS	-	putative 3-ketoacyl-acyl carrier protein reductase (fabG-like)	1278429	1279235	807	-1	2579	6.58	3.16e-246	I
TK0001_v2_1235	CDS	depB	PHB depolymerase	1134806	1136170	1365	2	1.58e+4	6.33	5.48e-222	I
TK0001_v2_2840	CDS	-	protein of unknown function	2601429	2602040	612	3	797	6.3	3.48e-184	I
TK0001_v2_1171	CDS	-	protein of unknown function	1067175	1067831	657	3	4243	6.07	4.05e-235	I
TK0001_v2_1172	CDS	-	putative acyl-CoA dehydrogenase (fragment)	1067515	1068402	888	1	4584	5.86	2.51e-219	I
TK0001_v2_3709	CDS	-	conserved membrane protein of unknown function; putative phosphatase/phosphoesterase, PAP2 family	3467964	3469034	1071	-1	873	5.07	4.63e-153	I
TK0001_v2_1101	CDS	-	putative phospholipase D/transphosphatidylase	998522	1000069	1548	2	2590	4.7	4.19e-165	I
TK0001_v2_2839	CDS	-	putative pectin acetylesterase precursor; putative alpha-beta hydrolase precursor	2600292	2601320	1029	3	1356	4.5	1.43e-148	I
TK0001_v2_4749	CDS	-	putative short-chain dehydrogenase/reductase SDR	4475780	4476544	765	-2	946	4.5	2.88e-138	I
TK0001_v2_1656	CDS	-	putative short-chain dehydrogenase/reductase SDR	1544584	1545285	702	1	416	4.39	4.38e-107	I
TK0001_v2_0906	CDS	-	putative diacylglycerol kinase related protein	831382	832281	900	-3	780	3.97	6.89e-109	I
TK0001_v2_3134	CDS	-	putative DedA family protein	2896891	2897412	522	1	300	3.62	8.21e-80	I
TK0001_v2_3124	CDS	-	inositol-3-phosphate synthase	2884869	2886062	1194	-1	1.45e+4	3.4	2.65e-89	I
TK0001_v2_0703	CDS	acd	acyl-CoA dehydrogenase	616890	618092	1203	3	225	3.11	3.8e-54	I
TK0001_v2_2585	CDS	-	putative lipase/esterase	2373574	2374524	951	-3	1847	2.81	2.42e-71	I
TK0001_v2_3438	CDS	-	conserved protein of unknown function	3165371	3166396	1026	2	1918	4.32	2.54e-140	J
TK0001_v2_2497	CDS	-	conserved protein of unknown function	2289903	2290973	1071	-1	437	2.37	1.86e-45	J
TK0001_v2_0704	CDS	-	putative seryl-tRNA synthetase (Serine--tRNA ligase)	618266	619198	933	2	139	2.14	8.29e-23	J
TK0001_v2_3879	CDS	-	conserved protein of unknown function; putative exported protein	3626270	3626767	498	2	1365	-2.18	4.42e-50	J
TK0001_v2_5214	CDS	-	protein of unknown function	4911318	4911596	279	-1	2042	6.33	2.34e-231	K
TK0001_v2_6102	CDS	-	putative transcriptional regulator, LuxR family	5631190	5632650	1461	-3	515	5.53	2.9e-146	K
TK0001_v2_3904	CDS	-	putative Regulatory protein, Crp family	3654873	3655652	780	3	2453	5.21	3.79e-183	K
TK0001_v2_5451	CDS	-	putative transcriptional regulator, XRE family	5111680	5112084	405	-3	654	4.99	9.21e-152	K
TK0001_v2_1639	CDS	rpoH	RNA polymerase sigma-32 (sigma H) factor	1532923	1533735	813	-3	1.93e+4	4.73	1.27e-145	K
TK0001_v2_2059	CDS	-	putative transcriptional regulator, XRE family	1893599	1894003	405	-2	336	4.56	6.51e-112	K
TK0001_v2_1721	CDS	-	putative transcriptional regulator, PAS domain S-box	1602248	1603750	1503	-2	725	4.51	2.04e-132	K
TK0001_v2_4486	CDS	-	putative transcriptional regulator, TetR family (modular protein)	4224487	4225257	771	1	1485	4.41	4.12e-143	K
TK0001_v2_4981	CDS	-	RNA polymerase sigma factor	4698172	4698885	714	-3	1074	4.32	2.68e-130	K
TK0001_v2_1646	CDS	-	putative GreA/GreB family transcription elongation factor	1537733	1538197	465	2	1818	4.15	4.55e-132	K
TK0001_v2_4523	CDS	-	conserved protein of unknown function	4263310	4263759	450	1	8155	3.75	4.84e-115	K
TK0001_v2_5953	CDS	-	putative cold shock protein y4cH	5516114	5516323	210	2	560	3.71	1.28e-95	K
TK0001_v2_3957	CDS	-	putative Response regulator, CheY- like and LuxR domain	3704219	3704932	714	2	200	3.64	1.83e-66	K
TK0001_v2_1861	CDS	-	putative transcriptional regulator, XRE family	1730878	1731285	408	-3	384	2.21	4.06e-39	K
TK0001_v2_2813	CDS	-	conserved protein of unknown function	2575417	2576262	846	1	646	2.01	2.95e-38	K
TK0001_v2_5607	CDS	-	putative transcriptional regulator, ArsR family	5225682	5226002	321	-1	89	-2.14	1.51e-22	K
TK0001_v2_4399	CDS	-	conserved protein of unknown function	4140905	4141366	462	-2	698	-2.3	3.2e-55	K
TK0001_v2_0053	CDS	-	transcriptional regulator TetR family	46595	47242	648	-2	534	-2.52	2.87e-51	K
TK0001_v2_3960	CDS	-	putative DNA topoisomerase I	3707856	3709058	1203	-1	2923	5.93	7.6e-220	L
TK0001_v2_4469	CDS	-	putative UV damage endonuclease	4209908	4211002	1095	-2	1603	5.79	4.69e-201	L
TK0001_v2_3360	CDS	phr	deoxyribodipyrimidine photolyase (DNA photolyase)	3088362	3089765	1404	3	2151	5.33	5.82e-194	L
TK0001_v2_4805	CDS	-	DEAD/DEAH box helicase domain protein	4516426	4519782	3357	1	2535	4.48	1.98e-153	L
TK0001_v2_5903	CDS	-	transposase (fragment)	5487883	5488404	522	-3	63	4.37	1.89e-40	L
TK0001_v2_5872	CDS	-	conserved protein of unknown function	5469905	5470054	150	-2	24	4.34	1.58e-20	L
TK0001_v2_5904	CDS	-	transposase (fragment)	5488481	5488843	363	-2	130	3.9	2.35e-59	L
TK0001_v2_0153	CDS	-	putative 3-methyladenine DNA glycosylase	136894	137508	615	-3	173	3.7	6.05e-64	L
TK0001_v2_3080	CDS	-	putative photolyase	2832690	2833805	1116	-1	95	3.21	1.51e-40	L
TK0001_v2_2227	CDS	-	NUDIX superfamily hydrolase	2024179	2024706	528	-3	384	2.85	2.52e-58	L
TK0001_v2_3567	CDS	ung	Uracil-DNA glycosylase superfamily protein (DNA replication, recombination and repair)	3339486	3340940	1455	-1	271	2.28	6.45e-39	L
TK0001_v2_2584	CDS	-	ATP-dependent DNA helicase	2371024	2373534	2511	-3	804	2.19	1.47e-43	L
TK0001_v2_5066	CDS	-	transposase of ISMdi16, IS3 family (ORF 2)	4769755	4770624	870	1	6.16	2.13	6.46e-05	L
TK0001_v2_4838	CDS	-	protein of unknown function	4553177	4553317	141	2	7.54	2.05	0.000226	L
TK0001_v2_2496	fCDS	-	fragment of putative ATP-dependent DNA ligase (part 1)	2288239	2289906	1668	-3	407	2.03	1.37e-32	L
TK0001_v2_6043	CDS	-	putative L,D-transpeptidase catalytic domain (YkuD)	5585685	5586794	1110	3	2250	4.93	1.17e-169	M
TK0001_v2_0079	CDS	-	Putative UDP-glucose 4-epimerase	65964	67076	1113	3	539	4.89	1.22e-138	M
TK0001_v2_0452	CDS	-	conserved protein of unknown function; putative OmpA family member	396720	398912	2193	-1	1.33e+4	4.8	5.39e-156	M
TK0001_v2_1104	CDS	-	putative sugar phosphate isomerase (SIS); putative regulatory component	1002358	1003299	942	1	1885	4.62	3.36e-155	M
TK0001_v2_1896	CDS	-	Putative MscS mechanosensitive ion channel	1765201	1766382	1182	-3	899	4.57	1.79e-140	M
TK0001_v2_1105	CDS	-	putative Glucosamine-fructose-6-phosphate aminotransferase (gmlS-like)	1003296	1004306	1011	3	1240	4.29	6.53e-134	M
TK0001_v2_0139	CDS	-	putative Sucrose-phosphate synthase	124697	126826	2130	-2	1946	4.26	2.9e-138	M
TK0001_v2_0681	CDS	-	putative UDP-N-acetyl-D-mannosaminuronic acid dehydrogenase	591283	592620	1338	-3	594	4.16	5.77e-107	M
TK0001_v2_4913	CDS	frc	formyl-CoA transferase, NAD(P)-binding	4623327	4624616	1290	3	622	4.04	6.05e-108	M
TK0001_v2_5129	CDS	-	putative glycosyl transferase	4835133	4836542	1410	-1	401	3.77	3.95e-84	M
TK0001_v2_0080	CDS	-	putative dTDP-glucose 4,6-dehydratase	67073	68164	1092	2	173	3.76	1.76e-68	M
TK0001_v2_3126	CDS	ycjG	L-Ala-D/L-Glu epimerase	2887506	2888486	981	-1	1281	3.3	1.66e-90	M
TK0001_v2_0678	CDS	-	putative glycosyl transferase, WecB/TagA/CpsF family	588498	589373	876	-1	353	3.23	2.98e-67	M
TK0001_v2_0680	CDS	-	Putative UDP-glucose 4-epimerase	590315	591286	972	-2	435	3.2	4.38e-69	M
TK0001_v2_0679	CDS	fcl	bifunctional GDP-fucose synthetase (GDP-4-dehydro-6-deoxy-D-mannose epimerase; GDP-4-dehydro-6-L-deoxygalactose reductase)	589366	590304	939	-3	468	3.14	4.27e-70	M
TK0001_v2_0138	CDS	-	Putative sugar transferase (fragment)	124115	124675	561	-2	136	2.76	1.36e-42	M
TK0001_v2_0712	CDS	-	putative succinoglycan biosynthesis transport protein	625659	627782	2124	3	609	2.46	2.36e-52	M
TK0001_v2_0136	CDS	-	protein of unknown function	123715	124458	744	-3	117	2.43	1.26e-35	M
TK0001_v2_1323	CDS	-	putative sugar nucleotide dehydratase	1214501	1215502	1002	2	617	2.36	7.2e-47	M
TK0001_v2_1927	CDS	-	conserved exported protein of unknown function	1795582	1796154	573	-3	457	2.35	1.63e-43	M
TK0001_v2_2859	CDS	-	putative penicillin binding protein, beta-lactamase/transpeptidase-like superfamily	2617606	2618865	1260	-3	4399	2.25	2.81e-50	M
TK0001_v2_1324	CDS	-	Putative N-acetylmannosaminyltransferase tagA	1215499	1216278	780	1	259	2.17	1.29e-38	M
TK0001_v2_0137	CDS	-	putative glycosyl transferase (fragment)	123783	124079	297	-1	70	2.14	1.59e-22	M
TK0001_v2_3945	CDS	murA	UDP-N-acetylglucosamine 1-carboxyvinyltransferase	3695506	3696795	1290	1	6127	2.06	7.4e-40	M
TK0001_v2_2526	CDS	lnt	apolipoprotein N-acyltransferase, copper homeostasis protein	2319621	2321411	1791	-1	481	2.04	8.3e-34	M
TK0001_v2_1232	CDS	-	Lipopolysaccharide biosynthesis protein	1129559	1131034	1476	-2	145	2.04	1.04e-24	M
TK0001_v2_4369	CDS	-	putative glycosyl transferase	4112815	4113948	1134	1	2.87e+4	2.01	2.37e-32	M
TK0001_v2_3356	CDS	-	putative capsule polysaccharide export outer membrane protein	3083377	3084549	1173	1	957	-2.04	1.96e-43	M
TK0001_v2_2990	CDS	-	protein of unknown function; putative exported protein	2743406	2744143	738	-2	1279	-2.05	1.25e-45	M
TK0001_v2_5359	CDS	-	conserved protein of unknown function; putative NLP/P60 family protein	5028571	5029431	861	1	106	-2.12	1.19e-24	M
TK0001_v2_3353	CDS	-	putative capsular polysaccharide biosynthesis/export protein, (kpsS, Synonyms : wcbO)	3078084	3079391	1308	-1	743	-2.26	5.47e-49	M
TK0001_v2_1885	CDS	-	putative bifunctional N-terminal transglycosylase/C-terminal transpeptidase precursor	1750805	1753051	2247	-2	1415	-2.32	5.49e-59	M
TK0001_v2_4114	CDS	-	putative polysaccharide export protein	3848016	3848594	579	3	102	-2.45	5.19e-34	M
TK0001_v2_5888	CDS	-	Rare lipoprotein A	5479400	5479768	369	2	85	-2.45	3.2e-25	M
TK0001_v2_1949	CDS	kdsD	Arabinose-5-phosphate isomerase	1812048	1813070	1023	-1	215	-2.51	2.81e-47	M
TK0001_v2_2818	CDS	-	putative lipoprotein UPF0169; putative exported protein	2579910	2580785	876	-1	2289	-2.82	1.49e-82	M
TK0001_v2_1375	CDS	-	Putative capsule polysaccharide export inner-membrane protein (kpsE-like)	1270324	1271670	1347	-3	753	-2.86	7.33e-74	M
TK0001_v2_5404	CDS	-	putative Capsule polysaccharide export inner-membrane protein	5075380	5076624	1245	-3	456	-3.01	1.07e-73	M
TK0001_v2_2553	CDS	-	putative rare lipoprotein A precursor	2347874	2348221	348	-2	275	-3.12	1.77e-76	M
TK0001_v2_2240	CDS	-	protein of unknown function; putative exported protein	2034243	2035139	897	-1	716	-3.59	6.8e-108	M
TK0001_v2_2946	CDS	-	putative MCP methyltransferase, CheR-type	2696880	2698331	1452	-1	630	3.46	7.99e-89	N
TK0001_v2_1176	CDS	pcm	L-isoaspartate protein carboxylmethyltransferase type II	1072007	1072627	621	-2	492	5.39	2.49e-142	O
TK0001_v2_1918	CDS	-	putative glutathione S-transferase	1789913	1790689	777	2	612	5.33	2.11e-149	O
TK0001_v2_1415	CDS	-	putative glutathione S-transferase	1305720	1306448	729	3	1738	4.91	4.04e-168	O
TK0001_v2_4955	CDS	-	putative Thioredoxin reductase	4668962	4669939	978	-2	667	4.49	5.85e-126	O
TK0001_v2_0651	CDS	fbp	peptidyl-prolyl cis-trans isomerase	557504	557926	423	2	5867	3.67	4.24e-111	O
TK0001_v2_4928	CDS	-	conserved protein of unknown function; putative OsmC-like domain	4639729	4640172	444	1	541	3.61	1.38e-93	O
TK0001_v2_0121	CDS	-	putative nitrite reductase, formate-dependent, penta-heme cytochrome c	105011	105670	660	-2	420	3.53	1.66e-88	O
TK0001_v2_0598	CDS	degP	periplasmic serine protease (DegP)	508181	509692	1512	2	1901	2.31	7.11e-50	O
TK0001_v2_1701	CDS	-	putative stress response protein acid-resistance protein (HdeA, histone-like nucleoid structuring-dependent expression A protein)	1586004	1586363	360	-1	457	2.23	6.1e-42	O
TK0001_v2_5305	CDS	-	putative sulfurtransferase tusA	4986695	4986961	267	-2	148	2.13	2.15e-34	O
TK0001_v2_5114	CDS	-	conserved protein of unknown function	4820248	4820571	324	-3	500	2.03	3.21e-39	O
TK0001_v2_0738	CDS	-	peptidyl-prolyl cis-trans isomerase (rotamase) precursor	651351	651893	543	-1	1391	-2.12	1.13e-48	O
TK0001_v2_1113	CDS	-	putative cation transport protein	1009534	1010556	1023	1	6503	6.96	3.63e-272	P
TK0001_v2_0428	CDS	-	Dps protein family starvation-inducible DNA-binding protein	374372	374899	528	-2	4.46e+4	5.94	1.7e-168	P
TK0001_v2_5031	CDS	trkD	potassium uptake protein Kup	4739715	4741625	1911	-1	1889	5.23	3.53e-182	P
TK0001_v2_3014	CDS	-	putative manganese catalase	2763828	2764685	858	-1	1730	4.78	1.27e-162	P
TK0001_v2_0048	CDS	katA	catalase (hydroperoxidase II)	40761	42233	1473	3	1.60e+4	4.57	6.78e-141	P
TK0001_v2_1597	CDS	-	RND efflux transporter, HAE1 family, translocase subunit	1486476	1489655	3180	-1	1720	4.49	2.39e-148	P
TK0001_v2_2275	CDS	-	putative multidrug efflux protein (modular protein)	2073257	2075254	1998	2	347	4.31	2.68e-99	P
TK0001_v2_5256	fCDS	-	fragment of Na+/H+ antiporter (part 1)	4946714	4947718	1005	2	150	3.87	1.97e-63	P
TK0001_v2_3435	CDS	-	Putative oligopeptide transporter, OPT superfamily	3161546	3163567	2022	-2	347	3.55	1.14e-78	P
TK0001_v2_5257	fCDS	-	fragment of Na+/H+ antiporter (part 2)	4947672	4948292	621	3	125	3.47	1.55e-53	P
TK0001_v2_2688	CDS	-	membrane protein of unknown function	2465555	2466487	933	2	850	3.43	1.52e-97	P
TK0001_v2_1526	CDS	-	C4-dicarboxylic acid, orotate and citrate transporter (modular protein)	1421323	1423461	2139	-3	2265	3.32	2.36e-94	P
TK0001_v2_6089	CDS	-	putative transport protein	5623448	5624335	888	2	363	3.22	2.93e-69	P
TK0001_v2_0837	fCDS	modA	fragment of molybdate ABC transporter, periplasmic molybdate-binding protein (part 1)	753857	754804	948	2	1042	3.1	1.92e-80	P
TK0001_v2_4029	CDS	zntA	Zinc, cobalt and lead efflux system (P-type ATPase)	3763784	3765916	2133	2	363	3	1.05e-65	P
TK0001_v2_1215	CDS	cat	Manganese catalase	1110347	1111270	924	-2	4399	2.84	4.8e-77	P
TK0001_v2_3135	CDS	-	conserved protein of unknown function	2897419	2898213	795	1	220	2.79	1.55e-50	P
TK0001_v2_0901	CDS	-	conserved protein of unknown function; putative Tellurite resistance protein	825874	826323	450	1	1022	2.72	1.45e-67	P
TK0001_v2_0931	CDS	-	transporter, betaine/carnitine/choline transporter (BCCT) family	851432	853411	1980	-2	858	2.54	3.48e-57	P
TK0001_v2_4480	CDS	-	putative carbonic anhydrase domain	4221035	4221721	687	-2	5194	2.34	5.2e-51	P
TK0001_v2_4479	CDS	-	putative CysQ protein (PAPS (adenosine 3'-phosphate 5'-phosphosulfate) 3'(2'),5'-bisphosphate nucleotidase) (fragment)	4220144	4220815	672	2	208	2.25	4.45e-35	P
TK0001_v2_4478	CDS	-	protein of unknown function	4219840	4220451	612	1	233	2.24	6.75e-38	P
TK0001_v2_5056	CDS	-	putative ion transporter	4763266	4763946	681	-3	86	2.23	2.49e-22	P
TK0001_v2_4963	CDS	ssuA	ABC transporter, substrate-binding protein, aliphatic sulphonates	4676728	4677669	942	-3	191	2.2	3.7e-33	P
TK0001_v2_2284	CDS	-	Drug resistance transporter, Bcr/CflA family	2085336	2086721	1386	3	281	2.2	2.24e-32	P
TK0001_v2_2298	CDS	ssuB	alkanesulfonate transport protein, ATP-binding protein	2102609	2103400	792	-2	363	2.18	6.26e-38	P
TK0001_v2_3571	CDS	-	conserved protein of unknown function; putative exported protein	3343492	3344916	1425	1	680	2.18	6.18e-43	P
TK0001_v2_4046	CDS	-	membrane protein of unknown function	3782437	3783273	837	1	506	2.16	5.5e-36	P
TK0001_v2_5766	CDS	cysA	ABC transporter, ATPase; putative sulfate/thiosulfate transporter	5370422	5371465	1044	-2	2074	2.11	8.75e-42	P
TK0001_v2_3826	CDS	amtB	ammonium transporter	3560470	3561966	1497	-3	1.47e+4	-2.37	2.79e-61	P
TK0001_v2_5840	CDS	-	TonB-dependent siderophore receptor	5441051	5443276	2226	2	400	-2.91	7.87e-67	P
TK0001_v2_2228	CDS	-	putative Fumarylacetoacetate (FAA) hydrolase	2024703	2025398	696	-1	1337	4.53	3.76e-142	Q
TK0001_v2_3581	CDS	-	periplasmic oxidoreductase, DsbA family	3353460	3354086	627	3	1073	3.89	1.33e-114	Q
TK0001_v2_4673	CDS	-	putative Isochorismatase hydrolase	4403949	4404560	612	3	594	3.57	2.36e-92	Q
TK0001_v2_4524	CDS	-	putative Poly(3-hydroxybutyrate) depolymerase	4263831	4265099	1269	3	1.02e+4	3.41	7.82e-96	Q
TK0001_v2_1477	CDS	-	putative cytochrome P450 reductase	1376243	1377481	1239	2	1069	3.14	1.18e-80	Q
TK0001_v2_5317	CDS	-	putative uncharacterized ABC-transporter auxiliary component	4994777	4995463	687	-2	1301	2.33	2.82e-53	Q
TK0001_v2_3317	CDS	-	protein of unknown function, putative extracellular protein with a calcium ion binding domain	3041707	3042792	1086	1	150	2.32	8.38e-32	Q
TK0001_v2_0266	CDS	mdcA	malonate decarboxylase, alpha subunit	215708	217354	1647	-2	198	2.22	4.96e-30	Q
TK0001_v2_0693	CDS	-	putative fatty acid metabolism AMP-binding protein	607143	608972	1830	-1	86	2.13	1.18e-16	Q
TK0001_v2_2107	CDS	-	conserved protein of unknown function; putative exported protein	1935254	1935517	264	-2	1.07e+4	7.11	1.18e-269	S
TK0001_v2_2873	CDS	-	conserved protein of unknown function, DUF1328; putative membrane protein	2628580	2628756	177	-3	1.27e+4	6.94	9.28e-255	S
TK0001_v2_2106	CDS	-	protein of unknown function; putative exported protein	1934701	1935123	423	-3	1.14e+4	6.75	2.32e-248	S
TK0001_v2_5401	CDS	-	conserved exported protein of unknown function	5074307	5074615	309	2	566	6.71	1.21e-178	S
TK0001_v2_2616	CDS	-	conserved protein of unknown function, putative Photosynthetic reaction centre, H-chain, cytoplasmic domain	2400886	2401326	441	1	2567	6.69	8.74e-250	S
TK0001_v2_3329	CDS	-	putative L,D-transpeptidase catalytic domain (YkuD)	3058596	3059267	672	-1	4.71e+4	6.63	4.96e-194	S
TK0001_v2_0839	CDS	-	conserved protein of unknown function (putative regulator)	754703	755260	558	-2	5318	6.54	1.55e-252	S
TK0001_v2_0198	CDS	-	conserved protein of unknown function	166627	166863	237	-3	635	6.42	5.6e-180	S
TK0001_v2_1486	CDS	-	putative haloacid dehalogenase family hydrolase	1383015	1383686	672	-1	5593	6.32	5.1e-238	S
TK0001_v2_1103	CDS	-	putative endonuclease/exonuclease/phosphatase	1001331	1002317	987	-1	1460	6.28	3.39e-213	S
TK0001_v2_4452	CDS	-	conserved protein of unknown function	4194576	4195055	480	-1	1.54e+4	6.26	2.49e-222	S
TK0001_v2_0745	CDS	-	putative general stress protein	658970	659473	504	2	4.81e+4	6.21	1.27e-176	S
TK0001_v2_3785	CDS	-	conserved protein of unknown function; putative CsbD-like general stress response protein	3518939	3519142	204	2	1.32e+4	6.18	1.03e-225	S
TK0001_v2_5403	fCDS	-	fragment of conserved protein of unknown function (part 2)	5075075	5075371	297	2	631	6.13	1.43e-173	S
TK0001_v2_0956	CDS	-	conserved protein of unknown function	876351	876779	429	3	1.93e+4	6.03	3.53e-204	S
TK0001_v2_4209	CDS	-	protein of unknown function; putative exported protein	3938530	3939240	711	-3	4.82e+4	6.02	7.06e-172	S
TK0001_v2_5443	CDS	-	conserved exported protein of unknown function	5108557	5109069	513	1	617	6	5.95e-169	S
TK0001_v2_3315	CDS	-	conserved protein of unknown function	3039155	3039340	186	-2	1600	5.91	1.74e-204	S
TK0001_v2_4952	CDS	-	conserved exported protein of unknown function	4666799	4667212	414	-2	2694	5.9	1.94e-226	S
TK0001_v2_1424	CDS	-	conserved protein of unknown function, putative carboxylate-amine ligase	1314320	1315444	1125	2	1253	5.88	1.65e-196	S
TK0001_v2_1452	CDS	-	Transglycosylase-associated protein	1345807	1346232	426	-3	2.08e+4	5.85	3.61e-194	S
TK0001_v2_5340	CDS	rbn	ribonuclease BN	5013458	5014624	1167	2	2563	5.82	2.03e-211	S
TK0001_v2_3431	CDS	-	ribonuclease BN family protein	3157959	3159152	1194	-1	5434	5.82	3.48e-219	S
TK0001_v2_5402	fCDS	-	fragment of conserved protein of unknown function (part 1)	5074654	5075250	597	1	792	5.81	1.21e-176	S
TK0001_v2_4451	CDS	-	protein of unknown function, DUF1469 domain	4194157	4194564	408	-3	8123	5.76	1.82e-210	S
TK0001_v2_0310	CDS	-	conserved protein of unknown function; putative Cytochrome c domain; putative exported protein	257472	259433	1962	-1	3750	5.68	7.07e-209	S
TK0001_v2_1100	CDS	-	conserved protein of unknown function; putative membrane protein precursor	997765	998463	699	1	3128	5.67	2.88e-207	S
TK0001_v2_5049	CDS	-	protein of unknown function; putative exported protein; putative phospholipase A2 domain	4757848	4758411	564	-3	1504	5.64	1.36e-193	S
TK0001_v2_4866	CDS	-	putative membrane protein	4580718	4581377	660	-1	1928	5.61	2.94e-201	S
TK0001_v2_1722	CDS	-	conserved protein of unknown function; putative membrane protein	1603930	1605885	1956	1	3480	5.59	2.7e-209	S
TK0001_v2_2885	CDS	-	protein of unknown function	2636187	2636339	153	3	2827	5.59	1.44e-217	S
TK0001_v2_2668	CDS	-	conserved protein of unknown function	2447594	2448688	1095	2	868	5.58	4.55e-170	S
TK0001_v2_1299	CDS	-	conserved protein of unknown function	1195639	1196379	741	1	897	5.57	2.3e-170	S
TK0001_v2_5878	CDS	-	ErfK/YbiS/YcfS/YnhG family protein (fragment)	5473098	5473409	312	-1	2120	5.56	4.39e-200	S
TK0001_v2_1572	CDS	-	putative patatin-like phospholipase	1464855	1466150	1296	3	5563	5.55	6.58e-202	S
TK0001_v2_4512	CDS	-	conserved protein of unknown function, putative exported protein, putative lipoprotein	4254017	4254358	342	-2	2215	5.54	7e-195	S
TK0001_v2_4753	CDS	-	conserved protein of unknown function	4478218	4478403	186	1	266	5.53	3.88e-120	S
TK0001_v2_1657	CDS	-	putative alpha/beta hydrolase, putative haloacetate dehalogenase	1545290	1546207	918	-2	862	5.53	1.99e-169	S
TK0001_v2_4450	CDS	-	protein of unknown function	4193774	4194160	387	-2	1.11e+4	5.51	1.36e-194	S
TK0001_v2_3399	CDS	-	conserved protein of unknown function	3130662	3130994	333	3	7541	5.5	5.19e-207	S
TK0001_v2_1663	CDS	-	conserved protein of unknown function, DUF1328; putative membrane protein precursor	1551673	1551849	177	1	2.05e+4	5.5	5.58e-177	S
TK0001_v2_2440	CDS	-	conserved protein of unknown function	2235960	2236355	396	-1	714	5.49	1.2e-158	S
TK0001_v2_3786	CDS	-	protein of unknown function	3519268	3519654	387	1	5165	5.48	3.3e-202	S
TK0001_v2_3704	CDS	-	conserved exported protein of unknown function	3465675	3465944	270	-1	1557	5.44	1.78e-185	S
TK0001_v2_5038	CDS	-	conserved protein of unknown function; putative NAD-dependent epimerase/dehydratase	4746659	4747711	1053	-2	1095	5.44	8.81e-174	S
TK0001_v2_0748	CDS	-	conserved protein of unknown function; putative membrane protein	661954	663993	2040	1	4650	5.42	1.39e-198	S
TK0001_v2_4750	CDS	-	conserved protein of unknown function	4476657	4477088	432	-1	748	5.41	3.18e-158	S
TK0001_v2_1145	CDS	-	conserved protein of unknown function	1038994	1039998	1005	-3	1889	5.39	7.29e-188	S
TK0001_v2_4391	CDS	-	putative hemolysin III, HlyIII family	4129789	4130469	681	-3	3710	5.38	6.26e-193	S
TK0001_v2_0026	CDS	-	putative phosphoribosyltransferase	19511	20278	768	2	969	5.32	2.17e-167	S
TK0001_v2_0475	CDS	-	conserved protein of unknown function; putative CsbD-like general stress response protein	419351	419707	357	-2	8850	5.28	6.2e-189	S
TK0001_v2_1237	CDS	-	putative glucose dehydrogenase, NAD(P)-binding domain	1139404	1140276	873	1	8238	5.28	5.62e-189	S
TK0001_v2_1525	CDS	-	putative oxidoreductase (fragment)	1420965	1421765	801	-1	2582	5.26	3.58e-190	S
TK0001_v2_3437	CDS	-	conserved protein of unknown function	3164613	3165368	756	3	1461	5.24	2.15e-179	S
TK0001_v2_5956	CDS	-	conserved protein of unknown function	5518644	5518880	237	-1	281	5.24	3.71e-123	S
TK0001_v2_3964	CDS	-	conserved protein of unknown function	3712355	3712693	339	2	534	5.22	2.48e-152	S
TK0001_v2_3306	CDS	-	conserved exported protein of unknown function, DUF1236	3031754	3032167	414	2	4.19e+4	5.2	6.08e-140	S
TK0001_v2_1653	CDS	-	conserved protein of unknown function	1541907	1542644	738	-1	503	5.18	3.32e-138	S
TK0001_v2_2614	CDS	-	Short-chain dehydrogenase/reductase SDR	2399353	2400144	792	1	1474	5.18	5.63e-173	S
TK0001_v2_5206	CDS	-	Beta-lactamase-like	4903614	4904426	813	3	680	5.17	1.76e-153	S
TK0001_v2_0496	CDS	-	conserved protein of unknown function	438989	439351	363	-2	479	5.14	3.92e-133	S
TK0001_v2_3436	CDS	-	conserved protein of unknown function	3163740	3164336	597	3	1759	5.14	1.72e-176	S
TK0001_v2_5033	CDS	-	conserved protein of unknown function	4742392	4743045	654	1	355	5.14	7.04e-127	S
TK0001_v2_1169	CDS	-	Alpha/beta hydrolase related	1063731	1064771	1041	-1	1676	5.13	4.8e-172	S
TK0001_v2_0147	CDS	-	conserved protein of unknown function	131905	132261	357	1	541	5.13	1.76e-144	S
TK0001_v2_0025	CDS	-	conserved exported protein of unknown function	19254	19481	228	3	4202	5.12	1.08e-185	S
TK0001_v2_0727	fCDS	-	fragment of putative patatin-like phospholipase (part 2)	642404	642832	429	-2	345	5.12	2.77e-120	S
TK0001_v2_5615	CDS	-	conserved protein of unknown function	5234208	5234639	432	3	360	5.11	1.35e-124	S
TK0001_v2_0432	CDS	-	conserved protein of unknown function; putative exported protein	379575	380291	717	3	1.43e+4	5.1	9.66e-166	S
TK0001_v2_2493	CDS	-	conserved protein of unknown function; putative exported or membrane protein	2287126	2287572	447	1	4603	5.06	3.28e-180	S
TK0001_v2_0946	CDS	-	conserved exported protein of unknown function	867846	868334	489	3	113	5.05	8.74e-75	S
TK0001_v2_1297	CDS	-	putative metallo-hydrolase/oxidoreductase, beta-lactamase domain protein	1194409	1195308	900	-3	1296	5.04	1.35e-162	S
TK0001_v2_3400	CDS	-	conserved protein of unknown function; putative membrane protein	3131042	3131953	912	2	1.00e+4	5.01	1.31e-168	S
TK0001_v2_2578	CDS	-	putative short-chain dehydrogenase/reductase SDR	2366917	2367822	906	-3	8409	4.96	3.35e-172	S
TK0001_v2_0804	CDS	-	Short-chain dehydrogenase/reductase SDR	719139	720173	1035	3	998	4.95	1.2e-152	S
TK0001_v2_5230	CDS	-	conserved protein of unknown function	4922667	4923239	573	-1	828	4.93	1.23e-141	S
TK0001_v2_1414	CDS	-	conserved protein of unknown function	1305023	1305700	678	2	4190	4.9	1.91e-174	S
TK0001_v2_3539	CDS	-	exported protein of unknown function	3309824	3310183	360	2	2543	4.89	1.36e-171	S
TK0001_v2_0402	CDS	-	conserved protein of unknown function ; putative membrane protein	350717	351019	303	-2	1072	4.87	8.08e-149	S
TK0001_v2_0905	CDS	-	putative metallophosphatase/metallophosphoesterase	830501	831385	885	-2	2066	4.86	8.84e-165	S
TK0001_v2_6169	CDS	-	Alpha/beta hydrolase fold protein	5679569	5680570	1002	2	749	4.85	5.11e-149	S
TK0001_v2_0202	CDS	-	conserved exported protein of unknown function	169158	169670	513	3	579	4.81	2.04e-136	S
TK0001_v2_4004	CDS	-	conserved hypothethical protein	3745894	3747438	1545	-3	891	4.76	2.32e-143	S
TK0001_v2_2929	CDS	-	conserved protein of unknown function; putative exported protein	2676284	2676928	645	2	1105	4.74	5.62e-149	S
TK0001_v2_1577	CDS	-	conserved protein of unknown function; putative membrane protein	1470407	1470829	423	-2	987	4.74	7.25e-150	S
TK0001_v2_5344	CDS	-	conserved exported protein of unknown function	5016717	5017007	291	3	5566	4.73	2.27e-164	S
TK0001_v2_1936	CDS	-	conserved protein of unknown function, DUF892	1802672	1803214	543	-2	1611	4.71	2.78e-154	S
TK0001_v2_4670	CDS	-	Short-chain dehydrogenase/reductase SDR	4400918	4401775	858	-2	1396	4.64	4.31e-154	S
TK0001_v2_4767	CDS	-	protein of unknown function	4486021	4486227	207	1	622	4.63	1.65e-133	S
TK0001_v2_3930	CDS	-	putative L,D-transpeptidase catalytic domain (YkuD)	3682073	3682588	516	2	2020	4.62	5.18e-150	S
TK0001_v2_5301	CDS	-	conserved protein of unknown function	4985232	4985630	399	-1	5155	4.61	9.05e-163	S
TK0001_v2_1768	CDS	-	protein of unknown function; putative exported protein (tat pathway signal)	1644890	1645567	678	-2	1649	4.6	5.52e-156	S
TK0001_v2_4449	CDS	-	protein of unknown function	4192861	4193709	849	-3	2.06e+4	4.59	3.16e-135	S
TK0001_v2_4869	CDS	-	conserved protein of unknown function	4583472	4583849	378	3	102	4.57	1.2e-59	S
TK0001_v2_5017	CDS	-	conserved protein of unknown function	4732693	4733190	498	1	4431	4.57	4.61e-159	S
TK0001_v2_0728	fCDS	-	fragment of putative patatin-like phospholipase (part 1)	642678	643430	753	-1	712	4.57	3.87e-133	S
TK0001_v2_1300	CDS	-	conserved protein of unknown function	1196470	1196601	132	-3	734	4.56	2.11e-132	S
TK0001_v2_0270	CDS	-	putative short-chain dehydrogenase/reductase	218813	219811	999	2	824	4.52	4.5e-132	S
TK0001_v2_2996	CDS	-	conserved protein of unknown function	2747993	2748505	513	2	2261	4.48	6.38e-154	S
TK0001_v2_5565	CDS	-	ErfK/YbiS/YcfS/YnhG family protein	5191232	5191870	639	2	116	4.48	1.04e-61	S
TK0001_v2_4560	CDS	-	putative alpha/beta hydrolase, putative epoxide hydrolase (fragment)	4304260	4304724	465	-3	358	4.47	8.66e-105	S
TK0001_v2_1296	CDS	-	conserved protein of unknown function; putative membrane protein	1193870	1194397	528	-2	561	4.46	1.92e-120	S
TK0001_v2_5776	CDS	-	conserved protein of unknown function; putative exported protein	5378637	5379602	966	-1	522	4.44	8.92e-118	S
TK0001_v2_3667	CDS	-	protein of unknown function; putative exported protein	3440922	3441371	450	3	1667	4.38	1.79e-145	S
TK0001_v2_3805	CDS	-	protein of unknown function	3535494	3535751	258	3	91	4.35	2.78e-51	S
TK0001_v2_4466	CDS	-	conserved protein of unknown function	4206328	4206768	441	1	1350	4.34	7.14e-138	S
TK0001_v2_0446	CDS	-	conserved protein of unknown function; putative exported protein	391406	391600	195	2	503	4.34	9e-116	S
TK0001_v2_5877	CDS	-	conserved protein of unknown function	5472125	5472406	282	2	734	4.31	8.1e-122	S
TK0001_v2_0324	CDS	-	conserved protein of unknown function, DUF892	270087	270590	504	-1	4501	4.3	1.03e-142	S
TK0001_v2_5300	CDS	-	protein of unknown function; putative exported protein; putative phospholipase A2 domain	4984642	4985082	441	1	3892	4.3	2.76e-141	S
TK0001_v2_0701	CDS	-	putative monooxygenase, small component; putative flavin:NADH reductase	615816	616391	576	3	114	4.26	1.57e-58	S
TK0001_v2_2492	CDS	-	conserved protein of unknown function, putative membrane protein precursor	2286839	2287003	165	2	1.48e+4	4.24	6.99e-130	S
TK0001_v2_1723	CDS	-	conserved exported protein of unknown function	1605992	1606438	447	2	332	4.22	6.81e-103	S
TK0001_v2_1561	CDS	-	conserved protein of unknown function	1452107	1452556	450	2	906	4.22	6.03e-123	S
TK0001_v2_3289	CDS	-	conserved protein of unknown function	3015909	3016985	1077	3	5816	4.17	1.97e-134	S
TK0001_v2_0644	CDS	-	conserved protein of unknown function; putative exported protein (outer membrane)	551850	552395	546	3	7839	4.16	1.52e-137	S
TK0001_v2_5973	CDS	-	protein of unknown function	5528226	5528450	225	-1	30	4.16	1.12e-22	S
TK0001_v2_0158	CDS	-	conserved protein of unknown function	142303	142452	150	1	231	4.14	9.83e-83	S
TK0001_v2_0608	CDS	-	conserved protein of unknown function	518684	519319	636	2	346	4.14	1.37e-106	S
TK0001_v2_4106	CDS	-	conserved protein of unknown function; putative exported protein	3841498	3841758	261	1	6604	4.13	1.01e-132	S
TK0001_v2_5346	CDS	-	conserved protein of unknown function; putative heme-linked catalase domain	5018111	5019205	1095	-2	351	4.13	7.03e-95	S
TK0001_v2_2478	CDS	-	putative oxidoreductase precursor (tat pathway signal)	2271482	2272789	1308	-2	1534	4.11	1.54e-130	S
TK0001_v2_5047	CDS	-	protein of unknown function; putative exported protein	4756503	4756985	483	-1	1442	4.06	1.2e-134	S
TK0001_v2_4669	CDS	-	putative short-chain dehydrogenase/reductase SDR	4399858	4400850	993	-3	651	4.06	9.9e-106	S
TK0001_v2_5283	CDS	-	conserved exported protein of unknown function	4966685	4967200	516	2	4246	3.96	7.24e-134	S
TK0001_v2_3401	CDS	-	conserved protein of unknown function; putative exported protein	3132105	3132524	420	3	3261	3.96	9.11e-124	S
TK0001_v2_2579	CDS	-	conserved protein of unknown function, DUF1328; putative membrane protein precursor	2367838	2368017	180	-3	4406	3.92	1.26e-130	S
TK0001_v2_1431	CDS	-	conserved membrane protein of unknown function	1321053	1322528	1476	-1	3773	3.88	8.35e-120	S
TK0001_v2_4382	CDS	-	putative phosphohydrolase/phosphoesterase	4123960	4124529	570	1	397	3.87	1.71e-90	S
TK0001_v2_5883	CDS	-	BLUF domain protein	5476789	5477241	453	-3	1432	3.86	9.57e-123	S
TK0001_v2_0143	CDS	-	conserved protein of unknown function	129058	130050	993	-3	113	3.85	5.99e-54	S
TK0001_v2_2601	CDS	-	conserved protein of unknown function	2386955	2387272	318	-2	3906	3.81	4.3e-120	S
TK0001_v2_4173	CDS	-	conserved protein of unknown function	3900377	3900943	567	2	102	3.79	6.11e-54	S
TK0001_v2_4447	CDS	-	protein of unknown function; putative membrane protein	4190212	4190730	519	1	298	3.78	6.36e-83	S
TK0001_v2_2290	CDS	-	conserved protein of unknown function	2095220	2096380	1161	2	503	3.77	5.02e-92	S
TK0001_v2_4972	CDS	-	conserved protein of unknown function	4684517	4686271	1755	2	991	3.76	1.34e-111	S
TK0001_v2_0772	CDS	-	putative oxidoreductase precursor (tat pathway signal)	685245	686462	1218	-1	784	3.67	3.47e-101	S
TK0001_v2_3630	CDS	-	conserved exported protein of unknown function	3402270	3402677	408	-1	951	3.66	1.92e-100	S
TK0001_v2_1969	CDS	-	protein of unknown function	1828472	1828717	246	-2	459	3.64	1.1e-86	S
TK0001_v2_5110	CDS	-	conserved protein of unknown function	4817680	4817841	162	1	113	3.61	1.09e-48	S
TK0001_v2_5679	CDS	-	conserved protein of unknown function; putative exported protein	5295941	5296672	732	2	653	3.6	2.2e-88	S
TK0001_v2_0502	CDS	-	conserved protein of unknown function	442002	442376	375	3	2430	3.58	1.14e-110	S
TK0001_v2_0753	CDS	-	conserved protein of unknown function	669780	669950	171	-1	165	3.51	2.24e-61	S
TK0001_v2_0323	CDS	-	conserved protein of unknown function	268375	269868	1494	-3	2347	3.48	3.2e-103	S
TK0001_v2_1686	CDS	-	putative alpha/beta hydrolase, putative epoxide hydrolase	1572436	1573302	867	1	257	3.48	1.05e-68	S
TK0001_v2_0546	CDS	-	conserved protein of unknown function	478765	479049	285	-3	48	3.45	1.61e-25	S
TK0001_v2_5204	CDS	-	conserved protein of unknown function; putative exported protein	4902863	4903177	315	-2	277	3.45	1.49e-76	S
TK0001_v2_4747	CDS	-	conserved protein of unknown function	4475215	4475457	243	-3	690	3.44	4.51e-90	S
TK0001_v2_0157	CDS	-	conserved protein of unknown function	142113	142238	126	3	925	3.43	3.68e-89	S
TK0001_v2_0911	CDS	-	Putative patatin-like phospholipase	834293	835492	1200	2	6597	3.42	3.54e-99	S
TK0001_v2_0889	CDS	-	conserved protein of unknown function	813305	814084	780	-2	1079	3.36	9.77e-90	S
TK0001_v2_0702	CDS	-	conserved protein of unknown function; putative acyl carrier protein	616525	616794	270	1	166	3.36	1.94e-56	S
TK0001_v2_4755	CDS	-	protein of unknown function	4478628	4479095	468	-1	361	3.34	7e-74	S
TK0001_v2_1226	CDS	-	conserved protein of unknown function; putative membrane protein	1124482	1124928	447	-3	74	3.33	1.04e-30	S
TK0001_v2_3439	CDS	-	putative methyltransferase	3166393	3167340	948	1	786	3.33	1.29e-89	S
TK0001_v2_0771	CDS	-	conserved protein of unknown function; putative membrane protein	684700	685143	444	-3	148	3.32	6.32e-53	S
TK0001_v2_0912	CDS	-	protein of unknown function	835505	835753	249	-2	468	3.31	1.51e-81	S
TK0001_v2_3123	CDS	-	protein of unknown function	2883936	2884856	921	-1	3967	3.25	3.19e-91	S
TK0001_v2_2925	CDS	-	conserved exported protein of unknown function	2671948	2672517	570	1	802	3.21	6.72e-82	S
TK0001_v2_4674	CDS	-	putative short-chain dehydrogenase/reductase SDR	4404706	4405716	1011	1	460	3.21	2.99e-79	S
TK0001_v2_1195	CDS	maa	maltose o-acetyltransferase	1092266	1092829	564	2	1952	3.18	2.01e-88	S
TK0001_v2_0500	CDS	-	protein of unknown function	441269	441523	255	2	1238	3.16	3.68e-86	S
TK0001_v2_1194	CDS	-	conserved protein of unknown function	1091333	1092238	906	2	4797	3.15	1.28e-88	S
TK0001_v2_3799	CDS	-	Oxidoreductase, molybdopterin binding	3529403	3530008	606	-2	1626	3.15	8.09e-84	S
TK0001_v2_2515	CDS	-	conserved protein of unknown function	2310769	2312031	1263	-3	2909	3.14	2.43e-88	S
TK0001_v2_2879	CDS	-	Stress-induced protein, KGG, repeat-containing protein	2633019	2633165	147	-1	2.16e+4	3.11	1.83e-72	S
TK0001_v2_0271	CDS	-	conserved protein of unknown function	219842	221047	1206	-2	617	3.09	1.7e-75	S
TK0001_v2_1217	CDS	-	conserved protein of unknown function; putative membrane protein	1113453	1113896	444	-1	851	3.08	7.72e-80	S
TK0001_v2_4929	CDS	-	conserved protein of unknown function	4640205	4640573	369	3	704	3.07	1.75e-76	S
TK0001_v2_2514	CDS	-	putative SAM-dependent methyltransferase	2309734	2310711	978	-3	2352	3.07	2.99e-86	S
TK0001_v2_4917	CDS	-	protein of unknown function	4625351	4627207	1857	-2	299	3.01	2.28e-60	S
TK0001_v2_3013	CDS	-	conserved protein of unknown function	2763240	2763749	510	-1	888	2.97	3.74e-76	S
TK0001_v2_2676	CDS	-	conserved protein of unknown function	2455229	2456767	1539	-2	3672	2.95	7.82e-77	S
TK0001_v2_3127	CDS	-	conserved protein of unknown function	2888500	2889510	1011	-3	2363	2.92	1.18e-77	S
TK0001_v2_2184	CDS	-	conserved protein of unknown function	1998061	1998462	402	1	476	2.9	6.08e-65	S
TK0001_v2_3766	CDS	-	putative haloacid dehalogenase family hydrolase	3507061	3507735	675	1	415	2.88	1.15e-60	S
TK0001_v2_5253	fCDS	-	fragment of putative OsmB-like lipoprotein (part 2)	4944669	4944938	270	3	6076	2.85	8.73e-79	S
TK0001_v2_4949	CDS	-	protein of unknown function	4664794	4665039	246	-3	1248	2.85	5.15e-74	S
TK0001_v2_3565	CDS	-	conserved protein of unknown function	3337316	3337900	585	-2	403	2.78	4.73e-54	S
TK0001_v2_5058	CDS	-	PRC-barrel domain protein	4765229	4765594	366	2	1972	2.78	8.2e-76	S
TK0001_v2_5494	CDS	-	conserved protein of unknown function; putative exported protein	5139550	5139840	291	-3	166	2.75	5.24e-43	S
TK0001_v2_1144	CDS	-	conserved protein of unknown function	1037718	1038905	1188	-1	354	2.71	4.46e-54	S
TK0001_v2_0957	CDS	inh	isonitrile hydratase precursor, ThiJ/PfpI family protein	877234	877962	729	-3	84	2.71	7.55e-26	S
TK0001_v2_3082	CDS	-	conserved membrane protein of unknown function	2834277	2834606	330	3	75	2.7	8.22e-27	S
TK0001_v2_4671	CDS	-	conserved protein of unknown function; putative membrane protein	4401951	4402604	654	3	161	2.69	2.14e-42	S
TK0001_v2_2474	CDS	-	conserved exported protein of unknown function	2267717	2268130	414	2	382	2.63	5.27e-49	S
TK0001_v2_1724	CDS	-	conserved protein of unknown function	1606502	1606822	321	2	186	2.62	3.16e-47	S
TK0001_v2_0445	CDS	-	putative membrane protein; putative efflux transporter protein	389361	391397	2037	3	619	2.61	1.13e-58	S
TK0001_v2_2499	CDS	-	conserved protein of unknown function; putative membrane protein	2292050	2292808	759	2	2367	2.59	7.73e-62	S
TK0001_v2_4973	CDS	-	conserved protein of unknown function	4686307	4687482	1176	1	99	2.57	6.63e-28	S
TK0001_v2_1941	CDS	-	conserved protein of unknown function; putative membrane protein	1807361	1807804	444	2	15	2.48	1.62e-07	S
TK0001_v2_2433	CDS	-	protein of unknown function; putative exported protein	2230846	2231529	684	-3	2287	2.44	1.04e-61	S
TK0001_v2_0747	CDS	-	putative lactam utilization protein (LamB-like)	660942	661724	783	3	508	2.43	1.96e-50	S
TK0001_v2_0849	CDS	-	conserved protein of unknown function with Hpt domain	771093	771464	372	3	82	2.42	5.81e-24	S
TK0001_v2_2670	CDS	-	arylesterase (alpha/beta hydrolase fold), putative haloperoxidase	2450035	2450856	822	1	232	2.39	2.01e-40	S
TK0001_v2_0672	CDS	-	conserved protein of unknown function, putative tetraacyldisaccharide 4'-kinase (lipid A 4'-kinase), putative flagellar hook-length control protein	579275	580495	1221	2	225	2.38	9.05e-39	S
TK0001_v2_0313	CDS	-	putative aminohydrolase/amidotransferase	260616	261455	840	-1	1326	2.38	5e-49	S
TK0001_v2_2167	CDS	-	Glyoxalase/bleomycin resistance protein/dioxygenase (fragment)	1987939	1988109	171	1	12	2.29	6.45e-06	S
TK0001_v2_0545	CDS	-	Phage terminase, large subunit, PBSX family	477519	478775	1257	-1	45	2.25	1.66e-12	S
TK0001_v2_5832	CDS	-	PRC-barrel	5432534	5433271	738	2	497	2.23	3.14e-44	S
TK0001_v2_1010	CDS	-	conserved protein of unknown function	928833	929093	261	3	142	2.18	2.16e-29	S
TK0001_v2_2183	CDS	-	NADP oxidoreductase	1997423	1998025	603	2	154	2.17	3.66e-30	S
TK0001_v2_1644	CDS	-	conserved protein of unknown function; putative exported protein	1536009	1536608	600	3	925	2.15	1.59e-44	S
TK0001_v2_0433	CDS	ybgC	acyl-CoA thioesterase	380462	380893	432	2	485	2.13	1.03e-41	S
TK0001_v2_0781	CDS	-	conserved protein of unknown function	694431	694775	345	3	255	2.11	9.4e-37	S
TK0001_v2_2875	CDS	-	protein of unknown function; putative exported protein	2629456	2630487	1032	1	765	2.11	6.67e-40	S
TK0001_v2_5054	CDS	-	putative membrane protein	4761687	4762214	528	-1	44	2.11	3.75e-13	S
TK0001_v2_0015	CDS	-	conserved protein of unknown function	11345	11587	243	-2	2912	2.1	2e-46	S
TK0001_v2_0444	CDS	-	conserved protein of unknown function; putative membrane protein	388930	389364	435	1	582	2.09	7.73e-38	S
TK0001_v2_1151	CDS	-	membrane protein of unknown function	1043234	1044043	810	2	626	2.09	1.1e-40	S
TK0001_v2_6012	fCDS	-	fragment of conserved protein of unknown function (part 2)	5559583	5560575	993	-3	158	2.08	4.28e-26	S
TK0001_v2_3892	CDS	-	conserved protein of unknown function; putative membrane protein	3637219	3638070	852	1	835	2.03	1.7e-39	S
TK0001_v2_4341	CDS	-	conserved protein of unknown function	4081397	4082029	633	-2	71	2.01	1.29e-13	S
TK0001_v2_3545	CDS	-	conserved protein of unknown function; putative exported protein	3316153	3316857	705	-3	724	-2.05	3.6e-43	S
TK0001_v2_2155	CDS	-	Methyltransferase type 11	1977947	1978732	786	-2	310	-2.06	1.24e-34	S
TK0001_v2_1902	CDS	-	putative permease	1771283	1772452	1170	2	183	-2.09	2.74e-28	S
TK0001_v2_1262	CDS	-	putative lipolytic enzyme, putative esterase, G-D-S-L family	1161126	1161929	804	-1	301	-2.15	1.42e-40	S
TK0001_v2_3485	CDS	-	conserved exported protein of unknown function	3260736	3261461	726	3	223	-2.22	1.21e-35	S
TK0001_v2_3825	CDS	-	protein of unknown function; putative exported protein	3558866	3560128	1263	-2	1.63e+4	-2.45	1.28e-60	S
TK0001_v2_2772	CDS	-	putative L,D-transpeptidase catalytic domain (YkuD)	2533806	2534444	639	-1	66	-2.45	2.67e-25	S
TK0001_v2_5215	CDS	-	exported protein of unknown function	4912053	4912556	504	3	1136	-2.46	6.35e-65	S
TK0001_v2_2783	CDS	-	protein of unknown function	2545739	2546617	879	-2	113	-2.48	4.98e-31	S
TK0001_v2_0352	CDS	-	Porin	299210	300136	927	2	347	-2.63	1.75e-53	S
TK0001_v2_3921	CDS	-	conserved protein of unknown function; putative exported protein	3670499	3671011	513	2	1122	-2.64	6.12e-71	S
TK0001_v2_0035	CDS	-	conserved protein of unknown function; putative exported protein	31092	32126	1035	-1	133	-2.76	1.54e-49	S
TK0001_v2_3042	CDS	-	conserved protein of unknown function; putative exported protein	2798428	2799918	1491	1	864	-2.83	6.09e-78	S
TK0001_v2_1958	CDS	-	Sodium/sulphate symporter	1820305	1821630	1326	-3	451	-2.87	3.84e-66	S
TK0001_v2_5311	CDS	-	protein of unknown function precursor; putative exported protein	4991193	4991795	603	3	926	-3.12	2.07e-90	S
TK0001_v2_3333	CDS	-	putative transglycosylase	3060734	3061879	1146	-2	1042	-3.24	4.34e-101	S
TK0001_v2_3125	CDS	-	protein of unknown function	2886378	2887496	1119	3	226	-3.51	1.59e-77	S
TK0001_v2_1347	CDS	-	putative response regulator receiver (CheY-like protein)	1242791	1243177	387	-2	1850	6.9	4.77e-241	T
TK0001_v2_3332	CDS	-	putative response regulator receiver	3060021	3060605	585	-1	2267	5.22	2.22e-180	T
TK0001_v2_1434	CDS	-	putative histidine kinase, domains HK, ATPase and sensory PAS	1323875	1324975	1101	2	1964	5.21	1.74e-183	T
TK0001_v2_2349	CDS	-	Response regulator receiver	2152450	2152764	315	1	257	5.2	9.17e-113	T
TK0001_v2_5366	CDS	-	Putative response regulator receiver	5037423	5037821	399	3	3262	5.15	2.53e-183	T
TK0001_v2_1224	CDS	-	putative response regulator receiver	1122056	1122430	375	2	2659	5.14	1.07e-186	T
TK0001_v2_3538	CDS	-	putative Response regulator receiver domain (cheY-like protein)	3309370	3309789	420	1	4781	5.03	1.26e-178	T
TK0001_v2_1435	CDS	-	Putative Response regulator; CheY-like protein	1325109	1325573	465	3	760	4.95	2.05e-148	T
TK0001_v2_1225	CDS	-	putative membrane transport protein	1122502	1124460	1959	1	2969	4.93	2.71e-176	T
TK0001_v2_3804	CDS	-	putative transcriptional regulator with N-terminal cNMP-binding domain	3534665	3535396	732	2	848	4.67	2.36e-139	T
TK0001_v2_4342	CDS	-	putative sensor hybrid histidine kinase with PAS/PAC and response receiver regulator receiver domains	4082089	4083714	1626	-3	1865	4.55	3.31e-150	T
TK0001_v2_2058	CDS	-	Response regulator receiver protein	1892990	1893298	309	-2	214	4.48	5.87e-87	T
TK0001_v2_6010	CDS	-	protein of unknown function; putative sensor protein; sensory_box: PAS domain S-box domain	5558002	5559081	1080	1	3880	4.41	4.39e-156	T
TK0001_v2_0300	CDS	-	conserved protein of unknown function	248295	248888	594	-1	988	4.3	9.46e-136	T
TK0001_v2_2081	CDS	fixL	two component low oxygen sensor histidine kinase with PAS domains, FixL	1911722	1913269	1548	2	810	3.91	2.96e-111	T
TK0001_v2_1596	CDS	-	Putative Response regulator receiver	1486064	1486465	402	2	118	3.68	4.95e-60	T
TK0001_v2_1754	CDS	-	Putative response regulator; (CheY-like protein)	1633671	1634060	390	3	8063	3.65	7.07e-107	T
TK0001_v2_0304	CDS	-	Putative response regulator with unusual domain prganisation: Domains: GAF, PAS, PAC, CheY-like and HTHLuxR	250233	252164	1932	3	485	3.56	7.2e-87	T
TK0001_v2_5037	CDS	-	putative histidine kinase of the HWE family	4744982	4746484	1503	2	533	3.52	4.02e-91	T
TK0001_v2_1180	CDS	-	putative sensor hybrid histidine kinase with multiple PAS/PAC and response regulator receiver domains	1075643	1078903	3261	-2	3270	3.38	2.95e-98	T
TK0001_v2_2602	CDS	-	putative hybrid histidine kinase with PAS/PAC and response regulator receiver domains	2387300	2388901	1602	-2	3745	3.35	4.63e-101	T
TK0001_v2_3620	CDS	-	protein of unknown function	3393040	3394155	1116	1	835	3.25	2.21e-83	T
TK0001_v2_2942	CDS	cheB	Chemotaxis response regulator protein-glutamate methylesterase	2691144	2692229	1086	-1	877	3.13	5.56e-80	T
TK0001_v2_2082	CDS	fixJ	two component transcriptional regulator, LuxR family; putative nitrogen fixation transcriptional regulator FixJ	1913273	1913881	609	2	264	3.04	6.3e-58	T
TK0001_v2_2871	CDS	phyR	regulatory protein PhyR	2627297	2628100	804	-2	2.54e+4	2.41	1.92e-44	T
TK0001_v2_2941	CDS	-	putative Sensor protein, CheY-like domain	2689414	2691147	1734	-3	1107	2.33	1.35e-52	T
TK0001_v2_6197	CDS	-	putative phosphate starvation induced PhoH-like protein	5710938	5711654	717	-1	120	2.21	1.88e-28	T
TK0001_v2_0767	fCDS	-	fragment of putative hybrid histidine kinase; Domains: two PAS, two PAC, two GAF, HWE histidine kinase, ATPase and REC (CheY-like) (part 2)	678882	679259	378	-1	186	2.17	1.84e-31	T
TK0001_v2_1760	CDS	-	putative signal transduction histidine kinase precursor	1638636	1640114	1479	-1	681	2.17	3.09e-40	T
TK0001_v2_5743	CDS	regS	two component sensor histidine kinase, RegS	5352323	5353717	1395	-2	601	2.07	1.49e-39	T
TK0001_v2_0273	CDS	-	conserved protein of unknown function, ATP-binding domain	221434	222960	1527	1	3580	2	3.12e-41	T
TK0001_v2_1027	CDS	-	conserved protein of unknown function	937509	937976	468	3	487	-2.99	8.3e-70	T
TK0001_v2_0438	CDS	-	biopolymer transport protein ExbD/TolR	383336	383785	450	2	234	-2.76	9.41e-55	U
TK0001_v2_0437	CDS	tolQ	membrane spanning protein in TolA-TolQ-TolR complex	382570	383286	717	1	532	-3.01	3.3e-79	U
TK0001_v2_1598	CDS	-	RND efflux transporter, MFP subunit	1489810	1491015	1206	1	952	4.81	1.47e-153	V
TK0001_v2_0447	CDS	-	putative efflux pump component	391597	392676	1080	1	1614	4.11	3.43e-133	V
TK0001_v2_5671	fCDS	-	fragment of putative multidrug efflux system transporter mdtK (part 1)	5288417	5289943	1527	2	1184	3.26	1.89e-86	V
TK0001_v2_2620	CDS	-	putative ABC transporter, fused ATPase and permease domains	2404305	2406071	1767	3	1.01e+4	2.73	5.17e-64	V
TK0001_v2_3434	fCDS	-	fragment of ABC-2 transporter, permease (part 1)	3161085	3161477	393	-1	32	2.17	2.42e-09	V
TK0001_v2_3477	CDS	bacA	Undecaprenyl-diphosphatase (Undecaprenyl pyrophosphate phosphatase) (Bacitracin resistance protein)	3254655	3255506	852	-1	298	-2.24	5.08e-40	V
TK0001_v2_3192	CDS	-	ABC-2 type transporter	2944869	2945669	801	-1	390	-2.39	5.07e-47	V

## Sheet: TK 5%_3h vs 5%_5min
TK0001_5pct_MeOH_3h/TK0001_5pct_MeOH_5mn (B/A)
Label	Type	Name	Product	Begin	End	Length	Frame	normalized average read count	log2 fold change	adjusted pvalue (FDR)	eggNOG
TK0001_v2_2249	CDS	-	putative oxidoreductase, radical SAM domain protein	2045473	2046897	1425	-3	7414	2.96	0.000306	C
TK0001_v2_0929	CDS	fdh2B	NAD-dependent formate dehydrogenase, Molybdenum containing, beta subunit	848911	850470	1560	-3	5699	2.37	0.00609	C
TK0001_v2_2666	CDS	hppa	H+ translocating pyrophosphate synthase	2444937	2447069	2133	3	2043	2.31	0.00188	C
TK0001_v2_0723	CDS	fdh1B	tungsten-containing formate dehydrogenase, beta subunit	638865	640583	1719	-1	5333	2.28	0.00544	C
TK0001_v2_3348	CDS	petB	Ubiquinol-cytochrome c reductase complex, cytochrome b subunit	3072682	3073974	1293	-3	9699	2.23	0.00767	C
TK0001_v2_4539	CDS	atpA	ATP synthase F1, alpha subunit	4280993	4282522	1530	2	2.71e+4	2.15	0.0212	C
TK0001_v2_3034	fCDS	pntA	fragment of pyridine nucleotide transhydrogenase, alpha subunit (part 1)	2788516	2789655	1140	-3	6646	2.12	0.0098	C
TK0001_v2_3349	CDS	petA	Ubiquinol-cytochrome c reductase complex, iron-sulfur subunit (Rieske iron-sulfur protein)	3074009	3074557	549	-2	4636	2.1	0.0059	C
TK0001_v2_5560	CDS	-	conserved exported protein of unknown function	5187941	5188345	405	2	328	2.05	0.00656	C
TK0001_v2_2466	CDS	coxB	cytochrome c oxidase subunit II	2260887	2261726	840	3	2.39e+4	2.03	0.0333	C
TK0001_v2_0364	CDS	-	putative cytochrome c, putative exported protein	311420	313015	1596	-2	1166	-2	0.00293	C
TK0001_v2_3384	CDS	-	putative hydroxyacylglutathione hydrolase (gloB-like) with metallo-hydrolase/oxidoreductase domain	3117454	3118233	780	-3	2009	-2.07	0.00751	C
TK0001_v2_4845	CDS	-	putative dehydrogenase protein	4557896	4558858	963	-2	633	-2.17	0.00151	C
TK0001_v2_3798	CDS	-	putative oxidoreductase, FAD-binding domain	3528658	3529389	732	-3	1021	-2.21	0.00114	C
TK0001_v2_3627	CDS	-	putative NADH:flavin oxidoreductase/NADH oxidase	3399371	3400489	1119	2	3056	-2.28	0.0091	C
TK0001_v2_2073	CDS	adh	Alcohol dehydrogenase	1901957	1903078	1122	2	557	-2.3	0.00063	C
TK0001_v2_0081	CDS	-	Radical SAM domain protein	68161	69456	1296	1	690	-2.32	0.000569	C
TK0001_v2_1711	CDS	-	putative alpha/beta hydrolase	1593953	1594729	777	-2	570	-2.51	0.000496	C
TK0001_v2_5789	CDS	-	putative acetate kinase (ackA)	5394524	5395726	1203	-2	1240	-2.73	3.18e-05	C
TK0001_v2_1476	CDS	-	putative NAD(FAD)-dependent oxidoreductase	1374976	1376238	1263	1	1565	-2.77	7.36e-05	C
TK0001_v2_0401	CDS	glpD	sn-glycerol-3-phosphate dehydrogenase FAD/NAD(P)-binding (aerobic)	349203	350720	1518	-1	1877	-2.78	0.000127	C
TK0001_v2_2992	CDS	-	sorbosone dehydrogenase precursor	2744591	2745937	1347	2	2866	-2.87	0.00029	C
TK0001_v2_1157	CDS	wrbA	WrbA protein, flavodoxin-like domain, trp repressor-binding protein	1052286	1052885	600	-1	1836	-3.07	2.21e-05	C
TK0001_v2_1475	CDS	-	putative Ferredoxin; putative 4Fe-4S ferredoxins domain	1374758	1374979	222	2	676	-3.27	8.28e-07	C
TK0001_v2_4044	CDS	-	conserved protein of unknown function	3781115	3781447	333	2	3267	-3.47	9.59e-06	C
TK0001_v2_1380	CDS	-	protein of unknown function	1276817	1278187	1371	-2	2592	-3.47	6.99e-06	C
TK0001_v2_1381	CDS	-	putative dihydrolipoamide dehydrogenase (fragment)	1277041	1277715	675	-3	1433	-3.54	2.54e-07	C
TK0001_v2_0602	CDS	-	putative oxidoreductase, aldo/keto reductase family	513073	513951	879	1	2075	-3.59	9.85e-07	C
TK0001_v2_3566	CDS	-	putative zink-containing alcohol dehydrogenase	3338043	3339215	1173	-1	1937	-3.92	4.77e-08	C
TK0001_v2_2812	CDS	-	putative molybdopterin oxidoreductase	2572959	2575379	2421	3	6853	-4.06	5.67e-06	C
TK0001_v2_4672	CDS	-	Putative zink-containing alcohol dehydrogenase	4402734	4403906	1173	3	1886	-4.24	5.25e-09	C
TK0001_v2_4437	CDS	poxB	pyruvate dehydrogenase/oxidase PoxB	4181242	4182975	1734	-3	1.76e+4	-4.91	1.08e-06	C
TK0001_v2_2319	CDS	-	putative ATPase, putative partition protein (ParA)	2121995	2122693	699	-2	1029	3.21	1.59e-07	D
TK0001_v2_4851	CDS	minD	septum site-determining protein MinD	4563960	4564775	816	-1	1.27e+4	2.99	0.000601	D
TK0001_v2_4852	CDS	minC	septum site-determining protein MinC	4564788	4565426	639	-1	3379	2.8	9.56e-05	D
TK0001_v2_4850	CDS	minE	cell division topological specificity factor	4563676	4563963	288	-3	6980	2.53	0.00167	D
TK0001_v2_2821	CDS	ftsA	cell division protein FtsA	2584211	2585533	1323	-2	2236	2.12	0.00332	D
TK0001_v2_2253	CDS	gatm	glycine amidinotransferase	2050294	2051487	1194	1	8451	2.69	0.00115	E
TK0001_v2_3885	CDS	-	putative ornithine/diaminopimelate PLP-dependent decarboxylase	3631599	3632765	1167	3	6145	2.65	0.000601	E
TK0001_v2_2384	CDS	-	Usg family protein	2185259	2185531	273	2	963	2.64	7.02e-07	E
TK0001_v2_2112	CDS	-	DegT/DnrJ/EryC1/StrS aminotransferase	1939516	1940793	1278	-3	2114	2.17	0.00107	E
TK0001_v2_0958	CDS	-	putative NAD binding site:Amine oxidase	878268	879530	1263	3	1440	-2.09	0.00388	E
TK0001_v2_3045	CDS	-	conserved protein of unknown function	2800890	2801663	774	-1	1556	-2.1	0.00522	E
TK0001_v2_3273	CDS	-	conserved protein of unknown function, transglutaminase-like domain	3000143	3000982	840	2	1133	-3.78	4.5e-09	E
TK0001_v2_0314	CDS	-	putative asparagine synthase, glutamine-hydrolyzing	261611	263380	1770	-2	1.65e+4	-4.3	1.02e-05	E
TK0001_v2_3266	CDS	-	conserved protein of unknown function, transglutaminase-like domain	2994246	2995106	861	-1	4338	-4.6	5.49e-08	E
TK0001_v2_1878	CDS	-	oxidoreductase, molybdopterin-binding subunit	1743734	1745971	2238	-2	6916	-3.94	1.6e-05	F
TK0001_v2_1879	fCDS	-	fragment of oxidoreductase, FAD-binding subunit (part 2)	1745983	1746465	483	-3	1791	-4.03	2.34e-08	F
TK0001_v2_5382	CDS	-	oxidoreductase, molybdopterin-binding subunit	5048386	5050647	2262	-3	1.96e+4	-4.44	7.81e-06	F
TK0001_v2_1880	fCDS	yagS	fragment of putative oxidoreductase with FAD-binding domain (part 1)	1746462	1746959	498	-1	3582	-5.1	4.32e-10	F
TK0001_v2_5383	CDS	-	oxidoreductase, FAD-binding subunit; putative molybdopterin oxidoreductase, xanthine dehydrogenase family	5050657	5051673	1017	-3	1.19e+4	-5.15	9.25e-08	F
TK0001_v2_1881	CDS	-	oxidoreductase, 2Fe-2S subunit	1746973	1747623	651	-3	4332	-5.18	2.19e-09	F
TK0001_v2_5384	CDS	-	oxidoreductase, 2Fe-2S subunit	5051670	5052194	525	-1	9969	-5.55	7.88e-09	F
TK0001_v2_3050	CDS	pyk	pyruvate kinase	2805264	2806700	1437	3	2584	2.17	0.00266	G
TK0001_v2_3322	CDS	-	putative MFS transporter membrane protein	3048199	3049935	1737	-3	7469	2.13	0.0115	G
TK0001_v2_4618	CDS	-	putative phosphoglycerate mutase domain protein	4351399	4352010	612	-3	670	-2.09	0.000808	G
TK0001_v2_2002	CDS	aqpZ	aquaporin	1853050	1853796	747	-3	8151	-2.26	0.0328	G
TK0001_v2_1106	CDS	-	putative N-acetylglucosamine-6-phosphate deacetylase (nagA-like)	1004404	1005570	1167	1	1448	-2.28	0.00138	G
TK0001_v2_0884	CDS	yliI	PQQ-dependent aldose sugar dehydrogenase precursor (asd), signal peptide	803790	805076	1287	3	4425	-2.34	0.00728	G
TK0001_v2_3086	CDS	-	putative bifunctional 4-alpha-glucanotransferase (MalQ-like) and malto-oligosyltrehalose synthase (TreY-like)	2843995	2848935	4941	-3	1.45e+4	-2.34	0.0278	G
TK0001_v2_1451	CDS	ytfG	NAD(P)H:quinone oxidoreductase	1344941	1345708	768	2	845	-2.41	0.000101	G
TK0001_v2_0451	CDS	ynfM	Inner membrane transport protein ynfM	395435	396649	1215	-2	2684	-2.44	0.00312	G
TK0001_v2_2908	CDS	galM	Aldose-1-epimerase (Galactose mutarotase)	2657906	2658946	1041	2	1091	-2.75	1.67e-05	G
TK0001_v2_5785	CDS	xfp	D-xylulose 5-phosphate/D-fructose 6-phosphate phosphoketolase	5387031	5389466	2436	-1	2928	-2.86	0.000406	G
TK0001_v2_4846	CDS	-	putative glycoside hydrolase	4558867	4560717	1851	-3	1346	-2.93	2.72e-05	G
TK0001_v2_3087	CDS	-	putative malto-oligosyltrehalose trehalohydrolase (TreZ-like)	2848932	2850737	1806	-1	1.23e+4	-2.96	0.00293	G
TK0001_v2_2669	CDS	-	conserved exported protein of unknown function	2448779	2449966	1188	2	1172	-3.45	2.11e-07	G
TK0001_v2_3403	CDS	-	Major Facilitator Superfamily (MFS) transporter	3134494	3135813	1320	1	1503	-3.45	1.01e-06	G
TK0001_v2_0498	CDS	-	conserved protein of unknown function	439943	440839	897	2	1913	-3.76	2.82e-07	G
TK0001_v2_4847	CDS	-	conserved protein of unknown function, putative Smp-30 family	4560875	4561768	894	-2	1604	-3.84	5.75e-08	G
TK0001_v2_1161	CDS	-	Major facilitator superfamily MFS-1, putative sugar transport protein	1055948	1057426	1479	-2	5747	-3.91	8.36e-06	G
TK0001_v2_5726	CDS	-	conserved exported protein of unknown function	5334071	5335237	1167	-2	3000	-3.92	4.23e-07	G
TK0001_v2_1108	CDS	-	putative glucoamylase or glycosyl hydrolase protein	1006003	1007886	1884	1	6299	-3.99	6.99e-06	G
TK0001_v2_5727	CDS	gnl	Gluconolactonase (D-glucono-delta-lactone lactonohydrolase)	5335234	5336220	987	-3	2250	-4	1.47e-07	G
TK0001_v2_1450	CDS	-	protein of unknown function	1344814	1345065	252	1	1354	-4	1.85e-09	G
TK0001_v2_2604	CDS	glgX	glycogen debranching enzyme	2389074	2391350	2277	-1	5.15e+4	-4.62	9.26e-06	G
TK0001_v2_3368	CDS	zwf	glucose-6-phosphate 1-dehydrogenase	3097455	3098963	1509	-1	6370	-4.64	1.87e-07	G
TK0001_v2_0277	CDS	-	protein of unknown function	226640	227524	885	-2	3079	-4.73	6.87e-09	G
TK0001_v2_1139	CDS	pdxH	pyridoxine 5'-phosphate oxidase	1033608	1034252	645	-1	3292	-2.07	0.0132	H
TK0001_v2_5590	CDS	-	putative uroporphyrinogen III synthase	5211711	5212421	711	-1	1683	-2.2	0.00257	H
TK0001_v2_5798	CDS	fabD	malonyl-CoA-[acyl-carrier-protein] transacylase	5404147	5405079	933	-3	1644	2.03	0.003	I
TK0001_v2_4434	CDS	-	putative diacylglycerol kinase	4178210	4179139	930	2	2175	-2.05	0.00994	I
TK0001_v2_1656	CDS	-	putative short-chain dehydrogenase/reductase SDR	1544584	1545285	702	1	921	-2.61	5.44e-05	I
TK0001_v2_3134	CDS	-	putative DedA family protein	2896891	2897412	522	1	665	-2.67	2.35e-05	I
TK0001_v2_1101	CDS	-	putative phospholipase D/transphosphatidylase	998522	1000069	1548	2	3579	-3.05	0.00024	I
TK0001_v2_3709	CDS	-	conserved membrane protein of unknown function; putative phosphatase/phosphoesterase, PAP2 family	3467964	3469034	1071	-1	1510	-3.2	4.88e-06	I
TK0001_v2_0906	CDS	-	putative diacylglycerol kinase related protein	831382	832281	900	-3	2155	-3.24	1.09e-05	I
TK0001_v2_2839	CDS	-	putative pectin acetylesterase precursor; putative alpha-beta hydrolase precursor	2600292	2601320	1029	3	2482	-3.35	1.09e-05	I
TK0001_v2_3124	CDS	-	inositol-3-phosphate synthase	2884869	2886062	1194	-1	2.02e+4	-3.37	0.000874	I
TK0001_v2_4749	CDS	-	putative short-chain dehydrogenase/reductase SDR	4475780	4476544	765	-2	1815	-3.63	4.09e-07	I
TK0001_v2_2840	CDS	-	protein of unknown function	2601429	2602040	612	3	1593	-3.84	6.83e-08	I
TK0001_v2_1382	CDS	-	putative 3-ketoacyl-acyl carrier protein reductase (fabG-like)	1278429	1279235	807	-1	3307	-4.33	1.11e-07	I
TK0001_v2_1172	CDS	-	putative acyl-CoA dehydrogenase (fragment)	1067515	1068402	888	1	7536	-4.52	7.94e-07	I
TK0001_v2_1171	CDS	-	protein of unknown function	1067175	1067831	657	3	8241	-4.68	3.43e-07	I
TK0001_v2_1235	CDS	depB	PHB depolymerase	1134806	1136170	1365	2	4.05e+4	-5.96	4.24e-08	I
TK0001_v2_3751	CDS	rpsL	30S ribosomal protein S12	3496414	3496785	372	-3	7391	3.31	3.48e-05	J
TK0001_v2_3750	CDS	rpsG	30S ribosomal protein S7	3495837	3496307	471	-1	1.04e+4	3.14	0.000229	J
TK0001_v2_3749	CDS	fusA	elongation factor G	3493698	3495773	2076	-1	2.61e+4	2.68	0.00373	J
TK0001_v2_3879	CDS	-	conserved protein of unknown function; putative exported protein	3626270	3626767	498	2	2276	2.59	4.26e-05	J
TK0001_v2_2239	CDS	rpmF	50S ribosomal protein L32	2033897	2034085	189	-2	6107	2.13	0.00767	J
TK0001_v2_0160	CDS	rpsA	30S ribosomal protein S1	144110	145822	1713	2	2.89e+4	2.11	0.0203	J
TK0001_v2_3748	fCDS	tufB	fragment of protein chain elongation factor EF-Tu (part 1)	3493114	3493644	531	-3	2388	2.06	0.00141	J
TK0001_v2_2497	CDS	-	conserved protein of unknown function	2289903	2290973	1071	-1	1052	-2.43	0.00027	J
TK0001_v2_3438	CDS	-	conserved protein of unknown function	3165371	3166396	1026	2	3059	-4.29	1.55e-07	J
TK0001_v2_5658	CDS	-	Two-component response regulator	5272892	5273572	681	-2	1013	2.86	1.51e-06	K
TK0001_v2_0423	CDS	-	Transcriptional regulator, MucR family	369467	369994	528	-2	3808	2.31	0.00215	K
TK0001_v2_2418	CDS	-	putative transcriptional regulator	2214893	2215300	408	-2	1652	2.3	9.43e-05	K
TK0001_v2_6109	CDS	-	transcriptional regulator, Ros/MucR family	5635653	5636153	501	-1	1758	2.24	0.000151	K
TK0001_v2_2813	CDS	-	conserved protein of unknown function	2575417	2576262	846	1	831	-2.28	0.000529	K
TK0001_v2_1391	CDS	-	protein of unknown function; putative DNA-binding motif HTH; putative transcriptional regulator	1283256	1284158	903	-1	1945	-2.28	0.0025	K
TK0001_v2_4979	CDS	-	Transcriptional regulator, Cro/CI family	4697435	4697686	252	2	490	-2.52	0.000335	K
TK0001_v2_1285	CDS	cspE	DNA-binding transcriptional repressor	1180773	1180982	210	-1	4829	-2.61	0.00335	K
TK0001_v2_5953	CDS	-	putative cold shock protein y4cH	5516114	5516323	210	2	851	-2.72	2.47e-05	K
TK0001_v2_1715	CDS	-	conserved protein of unknown function	1597912	1598331	420	-3	1360	-2.94	1.22e-05	K
TK0001_v2_1646	CDS	-	putative GreA/GreB family transcription elongation factor	1537733	1538197	465	2	4063	-3.23	8.65e-05	K
TK0001_v2_2059	CDS	-	putative transcriptional regulator, XRE family	1893599	1894003	405	-2	587	-3.27	6.23e-07	K
TK0001_v2_1639	CDS	rpoH	RNA polymerase sigma-32 (sigma H) factor	1532923	1533735	813	-3	2.41e+4	-3.3	0.00127	K
TK0001_v2_3904	CDS	-	putative Regulatory protein, Crp family	3654873	3655652	780	3	6729	-3.48	6.6e-05	K
TK0001_v2_6102	CDS	-	putative transcriptional regulator, LuxR family	5631190	5632650	1461	-3	894	-3.53	1.18e-07	K
TK0001_v2_1721	CDS	-	putative transcriptional regulator, PAS domain S-box	1602248	1603750	1503	-2	1765	-3.67	2.04e-07	K
TK0001_v2_4486	CDS	-	putative transcriptional regulator, TetR family (modular protein)	4224487	4225257	771	1	4081	-3.71	4.36e-06	K
TK0001_v2_4981	CDS	-	RNA polymerase sigma factor	4698172	4698885	714	-3	2180	-3.76	2.65e-07	K
TK0001_v2_4523	CDS	-	conserved protein of unknown function	4263310	4263759	450	1	3405	-3.87	9.07e-07	K
TK0001_v2_5451	CDS	-	putative transcriptional regulator, XRE family	5111680	5112084	405	-3	1522	-4.29	4.48e-10	K
TK0001_v2_5214	CDS	-	protein of unknown function	4911318	4911596	279	-1	3898	-4.79	1.14e-08	K
TK0001_v2_2555	CDS	ccrfM	site-specific DNA-methyltransferase (adenine-specific)	2348651	2349847	1197	2	5250	2.39	0.00191	L
TK0001_v2_1343	CDS	-	protein of unknown function; putative exported protein	1239601	1240236	636	-3	5464	2.28	0.00429	L
TK0001_v2_1545	CDS	dnaB	replicative DNA helicase (dnaB)	1437693	1439180	1488	3	5290	2.05	0.011	L
TK0001_v2_2227	CDS	-	NUDIX superfamily hydrolase	2024179	2024706	528	-3	759	-2.18	0.000591	L
TK0001_v2_3080	CDS	-	putative photolyase	2832690	2833805	1116	-1	305	-2.2	0.0102	L
TK0001_v2_0153	CDS	-	putative 3-methyladenine DNA glycosylase	136894	137508	615	-3	518	-2.26	0.00141	L
TK0001_v2_5904	CDS	-	transposase (fragment)	5488481	5488843	363	-2	274	-2.94	0.000438	L
TK0001_v2_4805	CDS	-	DEAD/DEAH box helicase domain protein	4516426	4519782	3357	1	9451	-3.15	0.00121	L
TK0001_v2_5903	CDS	-	transposase (fragment)	5487883	5488404	522	-3	204	-3.37	0.000209	L
TK0001_v2_3360	CDS	phr	deoxyribodipyrimidine photolyase (DNA photolyase)	3088362	3089765	1404	3	3660	-3.72	5.16e-06	L
TK0001_v2_5872	CDS	-	conserved protein of unknown function	5469905	5470054	150	-2	58	-3.78	0.00194	L
TK0001_v2_4469	CDS	-	putative UV damage endonuclease	4209908	4211002	1095	-2	3137	-4.49	3.6e-08	L
TK0001_v2_3960	CDS	-	putative DNA topoisomerase I	3707856	3709058	1203	-1	5954	-4.56	3.12e-07	L
TK0001_v2_0350	CDS	-	conserved protein of unknown function; omp like	297068	297931	864	2	3446	3.33	3.82e-06	M
TK0001_v2_2818	CDS	-	putative lipoprotein UPF0169; putative exported protein	2579910	2580785	876	-1	4657	2.87	0.000183	M
TK0001_v2_0351	CDS	-	conserved protein of unknown function; omp like	298112	298969	858	2	2194	2.85	1.63e-05	M
TK0001_v2_2549	CDS	-	putative porin precursor ; putative exported protein	2343115	2344776	1662	-3	6.63e+4	2.8	0.00395	M
TK0001_v2_0802	CDS	-	RND efflux transporter, MFP subunit	714455	715600	1146	2	5084	2.79	0.000557	M
TK0001_v2_2990	CDS	-	protein of unknown function; putative exported protein	2743406	2744143	738	-2	3821	2.57	0.00044	M
TK0001_v2_4114	CDS	-	putative polysaccharide export protein	3848016	3848594	579	3	562	2.53	0.00031	M
TK0001_v2_3048	CDS	-	putative outer membrane protein	2804039	2804896	858	-2	1.08e+4	2.45	0.00616	M
TK0001_v2_2822	CDS	-	putative cell division protein (FtsQ-like)	2585596	2586534	939	-3	3290	2.41	0.000751	M
TK0001_v2_4954	CDS	-	putative outer-membrane protein precursor	4667865	4668734	870	-1	2726	2.29	0.000798	M
TK0001_v2_2889	CDS	-	putative cell wall hydrolase (fragment)	2640217	2640678	462	1	686	2.28	0.00049	M
TK0001_v2_0343	CDS	pal	peptidoglycan-associated outer membrane lipoprotein	289612	290124	513	1	1826	2.27	0.000591	M
TK0001_v2_1208	CDS	-	putative protein precursor, N-terminal membrane lipoprotein lipid attachment site and C-terminal peptidase domain	1102834	1104189	1356	1	4499	2.2	0.00588	M
TK0001_v2_0392	CDS	-	putative D-alanyl-D-alanine carboxypeptidase	339522	341006	1485	3	8219	2.17	0.0127	M
TK0001_v2_0881	CDS	-	putative 31 kDa outer-membrane immunogenic protein precursor (omp31)	802093	802893	801	1	5.14e+4	2.12	0.0363	M
TK0001_v2_1885	CDS	-	putative bifunctional N-terminal transglycosylase/C-terminal transpeptidase precursor	1750805	1753051	2247	-2	2504	2.1	0.01	M
TK0001_v2_0660	CDS	ftsI	Peptidoglycan glycosyltransferase (penicillin-binding protein)	564890	566767	1878	2	3944	2.06	0.0124	M
TK0001_v2_3847	CDS	-	conserved protein of unknown function; putative outer membrane protein	3589722	3592316	2595	3	3.25e+4	2.05	0.0313	M
TK0001_v2_2243	CDS	-	putative capsule polysaccharide export outer membrane protein	2037044	2038210	1167	2	2896	2.03	0.0088	M
TK0001_v2_0080	CDS	-	putative dTDP-glucose 4,6-dehydratase	67073	68164	1092	2	481	-2.15	0.00469	M
TK0001_v2_0136	CDS	-	protein of unknown function	123715	124458	744	-3	400	-2.19	0.00368	M
TK0001_v2_0138	CDS	-	Putative sugar transferase (fragment)	124115	124675	561	-2	352	-2.26	0.00472	M
TK0001_v2_1323	CDS	-	putative sugar nucleotide dehydratase	1214501	1215502	1002	2	2031	-2.42	0.0013	M
TK0001_v2_1105	CDS	-	putative Glucosamine-fructose-6-phosphate aminotransferase (gmlS-like)	1003296	1004306	1011	3	1670	-2.53	0.0005	M
TK0001_v2_0137	CDS	-	putative glycosyl transferase (fragment)	123783	124079	297	-1	195	-2.64	0.00808	M
TK0001_v2_1104	CDS	-	putative sugar phosphate isomerase (SIS); putative regulatory component	1002358	1003299	942	1	2639	-2.69	0.00058	M
TK0001_v2_3126	CDS	ycjG	L-Ala-D/L-Glu epimerase	2887506	2888486	981	-1	1653	-2.75	0.00017	M
TK0001_v2_4040	CDS	-	RND efflux transporter, MFP subunit	3775229	3776968	1740	2	5344	-3.13	0.000304	M
TK0001_v2_0079	CDS	-	Putative UDP-glucose 4-epimerase	65964	67076	1113	3	1274	-3.21	1.18e-06	M
TK0001_v2_4913	CDS	frc	formyl-CoA transferase, NAD(P)-binding	4623327	4624616	1290	3	1536	-3.24	2.6e-06	M
TK0001_v2_0139	CDS	-	putative Sucrose-phosphate synthase	124697	126826	2130	-2	2784	-3.38	2.62e-05	M
TK0001_v2_6043	CDS	-	putative L,D-transpeptidase catalytic domain (YkuD)	5585685	5586794	1110	3	3306	-3.51	1.08e-05	M
TK0001_v2_1896	CDS	-	Putative MscS mechanosensitive ion channel	1765201	1766382	1182	-3	1857	-3.57	1.49e-06	M
TK0001_v2_0452	CDS	-	conserved protein of unknown function; putative OmpA family member	396720	398912	2193	-1	2.08e+4	-3.71	0.000181	M
TK0001_v2_3278	CDS	flgC	flagellar basal-body rod protein flgC	3004196	3004606	411	2	821	2.46	5.73e-05	N
TK0001_v2_4876	CDS	-	conserved protein of unknown function; putative Flagellin C-terminal domain	4589229	4590428	1200	3	6414	2.32	0.00266	N
TK0001_v2_2706	CDS	fliM	flagellar motor switch protein FliM	2484324	2485544	1221	-1	986	2.32	0.000133	N
TK0001_v2_2707	CDS	fliL	Flagellar fliL protein	2485624	2486142	519	-3	417	2.3	0.00216	N
TK0001_v2_3277	CDS	flgB	flagellar basal-body rod protein FlgB	3003745	3004161	417	1	640	2.22	0.000682	N
TK0001_v2_0359	CDS	-	putative chemotaxis protein (flagellar motor component)	305918	306691	774	-2	763	2.13	5.84e-05	N
TK0001_v2_2946	CDS	-	putative MCP methyltransferase, CheR-type	2696880	2698331	1452	-1	1883	-2.25	0.00205	N
TK0001_v2_2976	CDS	-	Conserved protein, TPR repeat containing	2731195	2733348	2154	1	1588	2.37	0.000335	O
TK0001_v2_2381	fCDS	groL	fragment of chaperonin Hsp60, large ATPase subunit of GroESL (part 1)	2183251	2183868	618	1	4305	2.36	0.00188	O
TK0001_v2_2382	CDS	-	protein of unknown function	2183865	2184884	1020	3	6245	2.27	0.00396	O
TK0001_v2_2383	fCDS	groL	fragment of chaperonin Hsp60, large ATPase subunit of GroESL (part 2)	2184358	2184876	519	1	3763	2.13	0.00376	O
TK0001_v2_5113	CDS	-	conserved protein of unknown function	4819453	4820181	729	-3	1150	-2	0.00151	O
TK0001_v2_5114	CDS	-	conserved protein of unknown function	4820248	4820571	324	-3	729	-2.05	0.00119	O
TK0001_v2_3569	CDS	osmC	osmotically inducible protein OsmC	3342259	3342690	432	-3	4148	-2.07	0.0238	O
TK0001_v2_0651	CDS	fbp	peptidyl-prolyl cis-trans isomerase	557504	557926	423	2	8236	-2.09	0.041	O
TK0001_v2_2443	CDS	msrA	peptide methionine sulfoxide reductase	2238029	2238688	660	-2	2816	-2.21	0.00701	O
TK0001_v2_1701	CDS	-	putative stress response protein acid-resistance protein (HdeA, histone-like nucleoid structuring-dependent expression A protein)	1586004	1586363	360	-1	440	-2.31	0.00143	O
TK0001_v2_0598	CDS	degP	periplasmic serine protease (DegP)	508181	509692	1512	2	1.25e+4	-2.95	0.00187	O
TK0001_v2_4375	CDS	ibpA	small heat shock protein	4119958	4120389	432	-3	1.97e+4	-2.95	0.00464	O
TK0001_v2_4928	CDS	-	conserved protein of unknown function; putative OsmC-like domain	4639729	4640172	444	1	1054	-2.99	3.5e-06	O
TK0001_v2_0121	CDS	-	putative nitrite reductase, formate-dependent, penta-heme cytochrome c	105011	105670	660	-2	1676	-3.09	6.71e-06	O
TK0001_v2_1176	CDS	pcm	L-isoaspartate protein carboxylmethyltransferase type II	1072007	1072627	621	-2	803	-3.13	7.51e-07	O
TK0001_v2_1918	CDS	-	putative glutathione S-transferase	1789913	1790689	777	2	1393	-3.53	1.42e-07	O
TK0001_v2_3525	CDS	clpB	protein disaggregation chaperone	3297810	3300434	2625	-1	3.61e+4	-3.74	0.000324	O
TK0001_v2_1415	CDS	-	putative glutathione S-transferase	1305720	1306448	729	3	3372	-4.23	1.95e-07	O
TK0001_v2_0752	CDS	ibpA	heat shock chaperone	669235	669705	471	1	2.23e+5	-4.33	1.75e-05	O
TK0001_v2_3927	CDS	-	putative TonB-dependent siderophore receptor	3678092	3680272	2181	2	2525	2.94	6.04e-05	P
TK0001_v2_5781	fCDS	fbpA	fragment of ABC transporter, periplasmic protein precursor, putative iron transporter (part 2)	5383178	5383474	297	-2	409	2.67	0.000105	P
TK0001_v2_5782	fCDS	fbpA	fragment of ABC transporter, periplasmic protein precursor, putative iron transporter (part 1)	5383438	5384223	786	-3	1158	2.56	4.41e-05	P
TK0001_v2_0803	CDS	-	RND efflux transporter, HAE1 family, translocase subunit	715763	718972	3210	2	9600	2.35	0.0107	P
TK0001_v2_4120	CDS	-	putative TonB-dependent receptor precursor	3853099	3855618	2520	-3	1.10e+4	2.33	0.0105	P
TK0001_v2_0818	CDS	ntrCD	nitrate ABC transporter, ATP-binding protein	736731	737525	795	3	3090	-2.05	0.0157	P
TK0001_v2_3435	CDS	-	Putative oligopeptide transporter, OPT superfamily	3161546	3163567	2022	-2	720	-2.07	0.00207	P
TK0001_v2_2296	CDS	-	alkanesulfonate transport protein, periplasmic-binding subunit, ABC superfamily (fragment)	2099347	2099922	576	-3	401	-2.1	0.00886	P
TK0001_v2_0817	CDS	nrtB	Nitrate transport permease protein	735861	736718	858	3	3520	-2.11	0.0164	P
TK0001_v2_4478	CDS	-	protein of unknown function	4219840	4220451	612	1	869	-2.11	0.00121	P
TK0001_v2_6089	CDS	-	putative transport protein	5623448	5624335	888	2	973	-2.15	0.00124	P
TK0001_v2_2295	CDS	-	alkanesulfonate transport protein, periplasmic-binding subunit, ABC superfamily (modular protein)	2099309	2101387	2079	-2	1233	-2.24	0.00112	P
TK0001_v2_0931	CDS	-	transporter, betaine/carnitine/choline transporter (BCCT) family	851432	853411	1980	-2	1863	-2.26	0.00289	P
TK0001_v2_4046	CDS	-	membrane protein of unknown function	3782437	3783273	837	1	801	-2.29	0.000976	P
TK0001_v2_0837	fCDS	modA	fragment of molybdate ABC transporter, periplasmic molybdate-binding protein (part 1)	753857	754804	948	2	2027	-2.32	0.00233	P
TK0001_v2_5056	CDS	-	putative ion transporter	4763266	4763946	681	-3	272	-2.32	0.0103	P
TK0001_v2_3135	CDS	-	conserved protein of unknown function	2897419	2898213	795	1	565	-2.34	0.000489	P
TK0001_v2_5256	fCDS	-	fragment of Na+/H+ antiporter (part 1)	4946714	4947718	1005	2	359	-2.34	0.00522	P
TK0001_v2_1526	CDS	-	C4-dicarboxylic acid, orotate and citrate transporter (modular protein)	1421323	1423461	2139	-3	3089	-2.53	0.00271	P
TK0001_v2_2275	CDS	-	putative multidrug efflux protein (modular protein)	2073257	2075254	1998	2	1559	-2.86	7.47e-05	P
TK0001_v2_2688	CDS	-	membrane protein of unknown function	2465555	2466487	933	2	2372	-3.24	4.51e-06	P
TK0001_v2_4041	CDS	-	RND efflux transporter, HME family, translocase subunit	3776982	3780131	3150	3	7135	-3.3	0.00037	P
TK0001_v2_1597	CDS	-	RND efflux transporter, HAE1 family, translocase subunit	1486476	1489655	3180	-1	5017	-3.57	5.62e-05	P
TK0001_v2_5031	CDS	trkD	potassium uptake protein Kup	4739715	4741625	1911	-1	3659	-3.85	3.88e-06	P
TK0001_v2_1215	CDS	cat	Manganese catalase	1110347	1111270	924	-2	3818	-3.9	1.24e-06	P
TK0001_v2_0048	CDS	katA	catalase (hydroperoxidase II)	40761	42233	1473	3	2.77e+4	-4.2	2.39e-05	P
TK0001_v2_1113	CDS	-	putative cation transport protein	1009534	1010556	1023	1	9130	-4.58	7.61e-07	P
TK0001_v2_0428	CDS	-	Dps protein family starvation-inducible DNA-binding protein	374372	374899	528	-2	7.93e+4	-5.48	1.95e-07	P
TK0001_v2_3014	CDS	-	putative manganese catalase	2763828	2764685	858	-1	6233	-5.52	7.01e-10	P
TK0001_v2_3317	CDS	-	protein of unknown function, putative extracellular protein with a calcium ion binding domain	3041707	3042792	1086	1	328	-2.08	0.0118	Q
TK0001_v2_1714	CDS	-	putative Poly(3-hydroxybutyrate) depolymerase	1596579	1597838	1260	-1	2683	-2.32	0.0048	Q
TK0001_v2_3581	CDS	-	periplasmic oxidoreductase, DsbA family	3353460	3354086	627	3	2034	-2.75	0.000166	Q
TK0001_v2_4673	CDS	-	putative Isochorismatase hydrolase	4403949	4404560	612	3	984	-2.99	2.05e-06	Q
TK0001_v2_1477	CDS	-	putative cytochrome P450 reductase	1376243	1377481	1239	2	2293	-3.05	4e-05	Q
TK0001_v2_4524	CDS	-	putative Poly(3-hydroxybutyrate) depolymerase	4263831	4265099	1269	3	3405	-3.24	5.5e-05	Q
TK0001_v2_2228	CDS	-	putative Fumarylacetoacetate (FAA) hydrolase	2024703	2025398	696	-1	2213	-3.62	6.37e-07	Q
TK0001_v2_0352	CDS	-	Porin	299210	300136	927	2	2263	3.8	1.09e-08	S
TK0001_v2_0455	CDS	-	conserved protein of unknown function; putative exported protein	400797	401120	324	-1	1218	3.16	2.31e-07	S
TK0001_v2_3125	CDS	-	protein of unknown function	2886378	2887496	1119	3	1753	3.13	1.09e-05	S
TK0001_v2_3454	CDS	-	conserved protein of unknown function	3230011	3230811	801	-3	1892	3.06	2.02e-06	S
TK0001_v2_5696	CDS	-	conserved protein of unknown function; putative exported protein	5309554	5309826	273	-3	2.07e+4	2.98	0.00129	S
TK0001_v2_1052	CDS	-	conserved protein of unknown function	959778	960134	357	3	1298	2.95	1.5e-07	S
TK0001_v2_2251	CDS	-	protein of unknown function; putative exported protein	2048335	2048958	624	-3	1592	2.9	9.04e-06	S
TK0001_v2_6156	CDS	-	conserved protein of unknown function	5672969	5673946	978	2	3117	2.83	0.000105	S
TK0001_v2_1603	CDS	-	conserved protein of unknown function, putative CoxB-related protein	1498385	1499377	993	2	6.87e+4	2.68	0.00681	S
TK0001_v2_1857	CDS	-	conserved protein of unknown function	1729563	1730693	1131	3	1661	2.55	6.63e-05	S
TK0001_v2_5215	CDS	-	exported protein of unknown function	4912053	4912556	504	3	2610	2.53	0.000145	S
TK0001_v2_0706	CDS	-	conserved protein of unknown function	620184	620441	258	3	940	2.5	7.12e-05	S
TK0001_v2_0541	CDS	-	protein of unknown function	472638	474779	2142	-1	3.16e+4	2.46	0.0113	S
TK0001_v2_3970	CDS	-	conserved protein of unknown function; putative exported protein	3717900	3718760	861	-1	2800	2.34	0.00165	S
TK0001_v2_3886	CDS	-	Putative acyltransferase with acyl-CoA N-acyltransferase domain	3632944	3633501	558	1	1221	2.34	0.000129	S
TK0001_v2_5793	CDS	-	conserved protein of unknown function	5399730	5401133	1404	-1	3054	2.33	0.00147	S
TK0001_v2_2884	CDS	-	putative L,D-transpeptidase catalytic domain (YkuD)	2635383	2635949	567	3	713	2.29	0.000476	S
TK0001_v2_3164	CDS	-	protein of unknown function	2922037	2923410	1374	1	5335	2.28	0.00418	S
TK0001_v2_3825	CDS	-	protein of unknown function; putative exported protein	3558866	3560128	1263	-2	1.08e+4	2.28	0.00842	S
TK0001_v2_2916	CDS	-	conserved protein of unknown function; putative exported protein	2665082	2665933	852	-2	1583	2.26	0.000346	S
TK0001_v2_0275	CDS	-	protein of unknown function	225375	226211	837	3	1349	2.26	0.000788	S
TK0001_v2_5311	CDS	-	protein of unknown function precursor; putative exported protein	4991193	4991795	603	3	1233	2.22	0.00111	S
TK0001_v2_4464	CDS	-	conserved protein of unknown function; putative exported protein	4205374	4206012	639	-3	4226	2.19	0.00795	S
TK0001_v2_3159	CDS	-	putative L,D-transpeptidase catalytic domain (YkuD)	2917218	2917886	669	-1	6263	2.18	0.00752	S
TK0001_v2_2245	CDS	-	putative radical SAM protein	2039109	2040272	1164	-1	1.42e+4	2.15	0.0127	S
TK0001_v2_6028	CDS	-	conserved protein of unknown function; SH3 domain	5573381	5573974	594	-2	1344	2.12	0.00127	S
TK0001_v2_2866	CDS	-	conserved protein of unknown function; putative exported protein (tat pathway signal)	2622822	2623736	915	-1	4345	2.11	0.00594	S
TK0001_v2_4186	CDS	-	conserved exported protein of unknown function	3915745	3916362	618	1	1438	2.1	0.00322	S
TK0001_v2_4715	CDS	-	conserved protein of unknown function, universal stress protein UspA-like domain	4443892	4444704	813	-3	4915	2.09	0.0116	S
TK0001_v2_6032	CDS	-	conserved protein of unknown function; putative CheZ-like phosphatase	5577371	5577907	537	2	3668	2.08	0.00446	S
TK0001_v2_2274	CDS	-	conserved protein of unknown function; putative exported protein	2072090	2072977	888	-2	2113	2.08	0.00867	S
TK0001_v2_3333	CDS	-	putative transglycosylase	3060734	3061879	1146	-2	1588	2.08	0.000805	S
TK0001_v2_3463	CDS	-	conserved protein of unknown function	3239139	3239435	297	3	787	2.05	0.000125	S
TK0001_v2_0433	CDS	ybgC	acyl-CoA thioesterase	380462	380893	432	2	527	-2.01	0.00549	S
TK0001_v2_1287	CDS	-	conserved protein of unknown function	1185162	1185458	297	-1	1819	-2.02	0.00556	S
TK0001_v2_3539	CDS	-	exported protein of unknown function	3309824	3310183	360	2	6235	-2.02	0.0336	S
TK0001_v2_3791	fCDS	-	fragment of conserved protein of unknown function; putative membrane protein (part 1)	3523265	3524110	846	-2	654	-2.02	0.00234	S
TK0001_v2_0135	CDS	-	putative glycosyl transferase; putative UDP-N-acetylglucosamine, LPS N-acetylglucosamine transferase	122567	123718	1152	-2	444	-2.02	0.0122	S
TK0001_v2_4590	CDS	-	phage conserved protein of unknown function, phiE125 gp8 family protein	4328667	4329242	576	3	105	-2.04	0.0301	S
TK0001_v2_2481	CDS	-	conserved protein of unknown function	2273645	2274163	519	-2	545	-2.05	0.00457	S
TK0001_v2_5616	CDS	-	conserved protein of unknown function	5234883	5235953	1071	3	336	-2.05	0.0163	S
TK0001_v2_0143	CDS	-	conserved protein of unknown function	129058	130050	993	-3	444	-2.06	0.00609	S
TK0001_v2_2676	CDS	-	conserved protein of unknown function	2455229	2456767	1539	-2	5348	-2.08	0.0322	S
TK0001_v2_3565	CDS	-	conserved protein of unknown function	3337316	3337900	585	-2	415	-2.09	0.00458	S
TK0001_v2_3799	CDS	-	Oxidoreductase, molybdopterin binding	3529403	3530008	606	-2	2323	-2.12	0.0102	S
TK0001_v2_3376	CDS	-	protein of unknown function	3110532	3111056	525	3	8285	-2.15	0.0278	S
TK0001_v2_0771	CDS	-	conserved protein of unknown function; putative membrane protein	684700	685143	444	-3	340	-2.16	0.00958	S
TK0001_v2_3121	CDS	-	putative oxidoreductase	2881695	2882723	1029	-1	1242	-2.16	0.00232	S
TK0001_v2_0271	CDS	-	conserved protein of unknown function	219842	221047	1206	-2	1665	-2.18	0.00284	S
TK0001_v2_4917	CDS	-	protein of unknown function	4625351	4627207	1857	-2	949	-2.19	0.0004	S
TK0001_v2_0313	CDS	-	putative aminohydrolase/amidotransferase	260616	261455	840	-1	2096	-2.23	0.00367	S
TK0001_v2_0015	CDS	-	conserved protein of unknown function	11345	11587	243	-2	4226	-2.26	0.00853	S
TK0001_v2_1197	CDS	-	protein of unknown function; putative membrane protein	1093749	1094243	495	-1	7400	-2.26	0.0252	S
TK0001_v2_1010	CDS	-	conserved protein of unknown function	928833	929093	261	3	236	-2.27	0.0162	S
TK0001_v2_0957	CDS	inh	isonitrile hydratase precursor, ThiJ/PfpI family protein	877234	877962	729	-3	265	-2.27	0.0149	S
TK0001_v2_4671	CDS	-	conserved protein of unknown function; putative membrane protein	4401951	4402604	654	3	398	-2.28	0.00168	S
TK0001_v2_4607	CDS	-	conserved exported protein of unknown function	4340891	4341202	312	2	1032	-2.29	0.000874	S
TK0001_v2_2183	CDS	-	NADP oxidoreductase	1997423	1998025	603	2	493	-2.3	0.00127	S
TK0001_v2_0546	CDS	-	conserved protein of unknown function	478765	479049	285	-3	143	-2.31	0.0264	S
TK0001_v2_2515	CDS	-	conserved protein of unknown function	2310769	2312031	1263	-3	4755	-2.32	0.0107	S
TK0001_v2_3766	CDS	-	putative haloacid dehalogenase family hydrolase	3507061	3507735	675	1	796	-2.34	0.000307	S
TK0001_v2_4129	CDS	-	conserved protein of unknown function; putative exported protein	3861914	3862435	522	2	570	-2.36	0.000398	S
TK0001_v2_5253	fCDS	-	fragment of putative OsmB-like lipoprotein (part 2)	4944669	4944938	270	3	8458	-2.4	0.0235	S
TK0001_v2_4043	CDS	-	conserved protein of unknown function; putative exported protein	3780546	3780935	390	3	2427	-2.44	0.0016	S
TK0001_v2_3122	CDS	-	putative SAM-dependent methyltransferase	2882723	2883904	1182	-2	2421	-2.45	0.00202	S
TK0001_v2_1174	CDS	-	protein of unknown function	1070670	1071167	498	-1	7329	-2.46	0.00725	S
TK0001_v2_3082	CDS	-	conserved membrane protein of unknown function	2834277	2834606	330	3	207	-2.47	0.0142	S
TK0001_v2_0500	CDS	-	protein of unknown function	441269	441523	255	2	2093	-2.48	0.000374	S
TK0001_v2_2514	CDS	-	putative SAM-dependent methyltransferase	2309734	2310711	978	-3	4225	-2.48	0.00406	S
TK0001_v2_5494	CDS	-	conserved protein of unknown function; putative exported protein	5139550	5139840	291	-3	206	-2.53	0.00958	S
TK0001_v2_0889	CDS	-	conserved protein of unknown function	813305	814084	780	-2	2164	-2.54	0.000805	S
TK0001_v2_5346	CDS	-	conserved protein of unknown function; putative heme-linked catalase domain	5018111	5019205	1095	-2	1004	-2.61	5.72e-05	S
TK0001_v2_2478	CDS	-	putative oxidoreductase precursor (tat pathway signal)	2271482	2272789	1308	-2	1911	-2.63	0.00034	S
TK0001_v2_0946	CDS	-	conserved exported protein of unknown function	867846	868334	489	3	327	-2.65	0.000559	S
TK0001_v2_1653	CDS	-	conserved protein of unknown function	1541907	1542644	738	-1	905	-2.65	3.07e-05	S
TK0001_v2_4042	CDS	-	conserved protein of unknown function; putative exported protein	3780154	3780519	366	1	1604	-2.68	6.28e-05	S
TK0001_v2_1431	CDS	-	conserved membrane protein of unknown function	1321053	1322528	1476	-1	6073	-2.7	0.00358	S
TK0001_v2_2552	CDS	-	conserved protein of unknown function	2347429	2347746	318	-3	2671	-2.7	0.000431	S
TK0001_v2_5204	CDS	-	conserved protein of unknown function; putative exported protein	4902863	4903177	315	-2	457	-2.71	7.62e-05	S
TK0001_v2_5776	CDS	-	conserved protein of unknown function; putative exported protein	5378637	5379602	966	-1	825	-2.71	9.9e-06	S
TK0001_v2_0727	fCDS	-	fragment of putative patatin-like phospholipase (part 2)	642404	642832	429	-2	611	-2.73	2.78e-05	S
TK0001_v2_1217	CDS	-	conserved protein of unknown function; putative membrane protein	1113453	1113896	444	-1	1954	-2.75	5.72e-05	S
TK0001_v2_0772	CDS	-	putative oxidoreductase precursor (tat pathway signal)	685245	686462	1218	-1	1297	-2.75	5.01e-05	S
TK0001_v2_4674	CDS	-	putative short-chain dehydrogenase/reductase SDR	4404706	4405716	1011	1	789	-2.76	9.11e-06	S
TK0001_v2_4972	CDS	-	conserved protein of unknown function	4684517	4686271	1755	2	1210	-2.77	4.66e-05	S
TK0001_v2_4045	CDS	-	conserved protein of unknown function; putative exported protein	3781504	3781977	474	1	5068	-2.78	0.000928	S
TK0001_v2_2474	CDS	-	conserved exported protein of unknown function	2267717	2268130	414	2	762	-2.8	1.24e-05	S
TK0001_v2_4929	CDS	-	conserved protein of unknown function	4640205	4640573	369	3	1270	-2.83	1.45e-05	S
TK0001_v2_0912	CDS	-	protein of unknown function	835505	835753	249	-2	597	-2.83	1.51e-05	S
TK0001_v2_4949	CDS	-	protein of unknown function	4664794	4665039	246	-3	2336	-2.84	0.000192	S
TK0001_v2_0728	fCDS	-	fragment of putative patatin-like phospholipase (part 1)	642678	643430	753	-1	1267	-2.85	1.72e-05	S
TK0001_v2_4004	CDS	-	conserved hypothethical protein	3745894	3747438	1545	-3	2021	-2.88	0.000124	S
TK0001_v2_4173	CDS	-	conserved protein of unknown function	3900377	3900943	567	2	227	-2.88	0.00129	S
TK0001_v2_3127	CDS	-	conserved protein of unknown function	2888500	2889510	1011	-3	3452	-2.89	0.000423	S
TK0001_v2_4447	CDS	-	protein of unknown function; putative membrane protein	4190212	4190730	519	1	836	-2.89	4.9e-06	S
TK0001_v2_2499	CDS	-	conserved protein of unknown function; putative membrane protein	2292050	2292808	759	2	5318	-2.9	0.00122	S
TK0001_v2_4382	CDS	-	putative phosphohydrolase/phosphoesterase	4123960	4124529	570	1	1370	-2.92	9.99e-06	S
TK0001_v2_1300	CDS	-	conserved protein of unknown function	1196470	1196601	132	-3	1605	-2.93	6.69e-06	S
TK0001_v2_2290	CDS	-	conserved protein of unknown function	2095220	2096380	1161	2	822	-2.95	9.43e-06	S
TK0001_v2_4869	CDS	-	conserved protein of unknown function	4583472	4583849	378	3	370	-2.95	5.63e-05	S
TK0001_v2_4747	CDS	-	conserved protein of unknown function	4475215	4475457	243	-3	1169	-2.96	2.08e-06	S
TK0001_v2_1296	CDS	-	conserved protein of unknown function; putative membrane protein	1193870	1194397	528	-2	825	-2.96	1.55e-06	S
TK0001_v2_4755	CDS	-	protein of unknown function	4478628	4479095	468	-1	774	-2.96	2.32e-06	S
TK0001_v2_3401	CDS	-	conserved protein of unknown function; putative exported protein	3132105	3132524	420	3	5703	-3.04	0.000264	S
TK0001_v2_0157	CDS	-	conserved protein of unknown function	142113	142238	126	3	1464	-3.06	2.94e-06	S
TK0001_v2_4669	CDS	-	putative short-chain dehydrogenase/reductase SDR	4399858	4400850	993	-3	787	-3.06	1.17e-06	S
TK0001_v2_2925	CDS	-	conserved exported protein of unknown function	2671948	2672517	570	1	1382	-3.09	4.51e-06	S
TK0001_v2_5058	CDS	-	PRC-barrel domain protein	4765229	4765594	366	2	4230	-3.1	0.000116	S
TK0001_v2_5110	CDS	-	conserved protein of unknown function	4817680	4817841	162	1	277	-3.12	0.000151	S
TK0001_v2_3805	CDS	-	protein of unknown function	3535494	3535751	258	3	194	-3.13	0.000752	S
TK0001_v2_1657	CDS	-	putative alpha/beta hydrolase, putative haloacetate dehalogenase	1545290	1546207	918	-2	1721	-3.14	1.22e-05	S
TK0001_v2_3289	CDS	-	conserved protein of unknown function	3015909	3016985	1077	3	6351	-3.15	0.000469	S
TK0001_v2_1724	CDS	-	conserved protein of unknown function	1606502	1606822	321	2	744	-3.16	4e-07	S
TK0001_v2_5344	CDS	-	conserved exported protein of unknown function	5016717	5017007	291	3	8413	-3.17	0.000847	S
TK0001_v2_2929	CDS	-	conserved protein of unknown function; putative exported protein	2676284	2676928	645	2	1350	-3.17	2.29e-06	S
TK0001_v2_3123	CDS	-	protein of unknown function	2883936	2884856	921	-1	5469	-3.19	0.000395	S
TK0001_v2_3298	CDS	-	conserved protein of unknown function	3025748	3026011	264	-2	3438	-3.2	3.37e-05	S
TK0001_v2_5679	CDS	-	conserved protein of unknown function; putative exported protein	5295941	5296672	732	2	1595	-3.22	3.53e-06	S
TK0001_v2_1297	CDS	-	putative metallo-hydrolase/oxidoreductase, beta-lactamase domain protein	1194409	1195308	900	-3	1771	-3.24	3.16e-06	S
TK0001_v2_2184	CDS	-	conserved protein of unknown function	1998061	1998462	402	1	816	-3.26	3.12e-07	S
TK0001_v2_1424	CDS	-	conserved protein of unknown function, putative carboxylate-amine ligase	1314320	1315444	1125	2	1904	-3.26	9.42e-06	S
TK0001_v2_0496	CDS	-	conserved protein of unknown function	438989	439351	363	-2	665	-3.27	2.33e-07	S
TK0001_v2_5230	CDS	-	conserved protein of unknown function	4922667	4923239	573	-1	1022	-3.33	2.31e-07	S
TK0001_v2_0446	CDS	-	conserved protein of unknown function; putative exported protein	391406	391600	195	2	1228	-3.33	3.43e-07	S
TK0001_v2_5340	CDS	rbn	ribonuclease BN	5013458	5014624	1167	2	3694	-3.33	4.46e-05	S
TK0001_v2_5283	CDS	-	conserved exported protein of unknown function	4966685	4967200	516	2	8014	-3.34	0.000202	S
TK0001_v2_5883	CDS	-	BLUF domain protein	5476789	5477241	453	-3	9276	-3.36	0.000201	S
TK0001_v2_5877	CDS	-	conserved protein of unknown function	5472125	5472406	282	2	1406	-3.36	5.18e-07	S
TK0001_v2_3630	CDS	-	conserved exported protein of unknown function	3402270	3402677	408	-1	1844	-3.38	1.9e-06	S
TK0001_v2_5301	CDS	-	conserved protein of unknown function	4985232	4985630	399	-1	7518	-3.39	0.000172	S
TK0001_v2_2614	CDS	-	Short-chain dehydrogenase/reductase SDR	2399353	2400144	792	1	1136	-3.4	1.68e-07	S
TK0001_v2_4560	CDS	-	putative alpha/beta hydrolase, putative epoxide hydrolase (fragment)	4304260	4304724	465	-3	727	-3.41	1.16e-07	S
TK0001_v2_0270	CDS	-	putative short-chain dehydrogenase/reductase	218813	219811	999	2	1382	-3.41	8.73e-07	S
TK0001_v2_0804	CDS	-	Short-chain dehydrogenase/reductase SDR	719139	720173	1035	3	1838	-3.43	2.13e-06	S
TK0001_v2_1169	CDS	-	Alpha/beta hydrolase related	1063731	1064771	1041	-1	3293	-3.45	1.87e-05	S
TK0001_v2_1194	CDS	-	conserved protein of unknown function	1091333	1092238	906	2	8464	-3.47	9.43e-05	S
TK0001_v2_1195	CDS	maa	maltose o-acetyltransferase	1092266	1092829	564	2	3339	-3.5	7.51e-06	S
TK0001_v2_1103	CDS	-	putative endonuclease/exonuclease/phosphatase	1001331	1002317	987	-1	2605	-3.51	4.73e-06	S
TK0001_v2_1100	CDS	-	conserved protein of unknown function; putative membrane protein precursor	997765	998463	699	1	4357	-3.54	1.82e-05	S
TK0001_v2_2440	CDS	-	conserved protein of unknown function	2235960	2236355	396	-1	1097	-3.55	4.77e-08	S
TK0001_v2_0147	CDS	-	conserved protein of unknown function	131905	132261	357	1	937	-3.57	3.6e-08	S
TK0001_v2_0323	CDS	-	conserved protein of unknown function	268375	269868	1494	-3	4818	-3.58	1.61e-05	S
TK0001_v2_3400	CDS	-	conserved protein of unknown function; putative membrane protein	3131042	3131953	912	2	1.99e+4	-3.58	0.000257	S
TK0001_v2_1145	CDS	-	conserved protein of unknown function	1038994	1039998	1005	-3	3902	-3.61	1.22e-05	S
TK0001_v2_1768	CDS	-	protein of unknown function; putative exported protein (tat pathway signal)	1644890	1645567	678	-2	1463	-3.61	9.25e-08	S
TK0001_v2_5615	CDS	-	conserved protein of unknown function	5234208	5234639	432	3	703	-3.66	1.64e-08	S
TK0001_v2_0025	CDS	-	conserved exported protein of unknown function	19254	19481	228	3	8959	-3.72	3.64e-05	S
TK0001_v2_0402	CDS	-	conserved protein of unknown function ; putative membrane protein	350717	351019	303	-2	1814	-3.73	1.68e-07	S
TK0001_v2_0158	CDS	-	conserved protein of unknown function	142303	142452	150	1	425	-3.78	3.34e-08	S
TK0001_v2_5038	CDS	-	conserved protein of unknown function; putative NAD-dependent epimerase/dehydratase	4746659	4747711	1053	-2	1685	-3.78	1.76e-07	S
TK0001_v2_0026	CDS	-	putative phosphoribosyltransferase	19511	20278	768	2	2157	-3.78	5.08e-07	S
TK0001_v2_5300	CDS	-	protein of unknown function; putative exported protein; putative phospholipase A2 domain	4984642	4985082	441	1	9917	-3.85	2.09e-05	S
TK0001_v2_2668	CDS	-	conserved protein of unknown function	2447594	2448688	1095	2	1229	-3.89	9.31e-09	S
TK0001_v2_5402	fCDS	-	fragment of conserved protein of unknown function (part 1)	5074654	5075250	597	1	947	-3.89	1.76e-09	S
TK0001_v2_1969	CDS	-	protein of unknown function	1828472	1828717	246	-2	1225	-3.9	2.19e-09	S
TK0001_v2_0905	CDS	-	putative metallophosphatase/metallophosphoesterase	830501	831385	885	-2	4073	-3.9	2.2e-06	S
TK0001_v2_5565	CDS	-	ErfK/YbiS/YcfS/YnhG family protein	5191232	5191870	639	2	477	-3.92	1.44e-08	S
TK0001_v2_3786	CDS	-	protein of unknown function	3519268	3519654	387	1	5778	-3.95	2.43e-06	S
TK0001_v2_4866	CDS	-	putative membrane protein	4580718	4581377	660	-1	1581	-3.95	8.5e-08	S
TK0001_v2_3964	CDS	-	conserved protein of unknown function	3712355	3712693	339	2	1019	-3.96	4.69e-09	S
TK0001_v2_2579	CDS	-	conserved protein of unknown function, DUF1328; putative membrane protein precursor	2367838	2368017	180	-3	6739	-3.98	1.22e-05	S
TK0001_v2_1577	CDS	-	conserved protein of unknown function; putative membrane protein	1470407	1470829	423	-2	1939	-3.98	6.76e-08	S
TK0001_v2_2578	CDS	-	putative short-chain dehydrogenase/reductase SDR	2366917	2367822	906	-3	8961	-3.98	2.58e-05	S
TK0001_v2_3399	CDS	-	conserved protein of unknown function	3130662	3130994	333	3	1.73e+4	-4	2.48e-05	S
TK0001_v2_5403	fCDS	-	fragment of conserved protein of unknown function (part 2)	5075075	5075371	297	2	683	-4	6.95e-10	S
TK0001_v2_1525	CDS	-	putative oxidoreductase (fragment)	1420965	1421765	801	-1	3332	-4.02	8.23e-07	S
TK0001_v2_4374	CDS	-	conserved protein of unknown function	4119503	4119784	282	-2	3.15e+4	-4.03	6.17e-05	S
TK0001_v2_2601	CDS	-	conserved protein of unknown function	2386955	2387272	318	-2	8570	-4.04	3.57e-06	S
TK0001_v2_1299	CDS	-	conserved protein of unknown function	1195639	1196379	741	1	2517	-4.06	1.22e-07	S
TK0001_v2_4466	CDS	-	conserved protein of unknown function	4206328	4206768	441	1	2025	-4.06	1.6e-08	S
TK0001_v2_3930	CDS	-	putative L,D-transpeptidase catalytic domain (YkuD)	3682073	3682588	516	2	3174	-4.06	2.07e-07	S
TK0001_v2_4750	CDS	-	conserved protein of unknown function	4476657	4477088	432	-1	1556	-4.08	4.95e-09	S
TK0001_v2_3439	CDS	-	putative methyltransferase	3166393	3167340	948	1	1815	-4.08	2.69e-08	S
TK0001_v2_0608	CDS	-	conserved protein of unknown function	518684	519319	636	2	525	-4.16	3.86e-09	S
TK0001_v2_5206	CDS	-	Beta-lactamase-like	4903614	4904426	813	3	1646	-4.18	4.5e-09	S
TK0001_v2_3667	CDS	-	protein of unknown function; putative exported protein	3440922	3441371	450	3	4097	-4.18	2.34e-07	S
TK0001_v2_5956	CDS	-	conserved protein of unknown function	5518644	5518880	237	-1	942	-4.19	1.19e-10	S
TK0001_v2_5049	CDS	-	protein of unknown function; putative exported protein; putative phospholipase A2 domain	4757848	4758411	564	-3	2471	-4.19	2.94e-08	S
TK0001_v2_4391	CDS	-	putative hemolysin III, HlyIII family	4129789	4130469	681	-3	1.08e+4	-4.19	9.57e-06	S
TK0001_v2_0748	CDS	-	conserved protein of unknown function; putative membrane protein	661954	663993	2040	1	6768	-4.2	4.19e-06	S
TK0001_v2_1572	CDS	-	putative patatin-like phospholipase	1464855	1466150	1296	3	7089	-4.2	3.71e-06	S
TK0001_v2_1723	CDS	-	conserved exported protein of unknown function	1605992	1606438	447	2	865	-4.21	4.73e-11	S
TK0001_v2_1561	CDS	-	conserved protein of unknown function	1452107	1452556	450	2	2583	-4.21	2.54e-08	S
TK0001_v2_4767	CDS	-	protein of unknown function	4486021	4486227	207	1	1174	-4.21	1.19e-10	S
TK0001_v2_5047	CDS	-	protein of unknown function; putative exported protein	4756503	4756985	483	-1	5203	-4.24	4.15e-07	S
TK0001_v2_5401	CDS	-	conserved exported protein of unknown function	5074307	5074615	309	2	1001	-4.25	4.45e-11	S
TK0001_v2_0202	CDS	-	conserved exported protein of unknown function	169158	169670	513	3	1521	-4.28	1.87e-10	S
TK0001_v2_3013	CDS	-	conserved protein of unknown function	2763240	2763749	510	-1	3181	-4.28	2.27e-08	S
TK0001_v2_1414	CDS	-	conserved protein of unknown function	1305023	1305700	678	2	6464	-4.31	1.8e-06	S
TK0001_v2_4512	CDS	-	conserved protein of unknown function, putative exported protein, putative lipoprotein	4254017	4254358	342	-2	5475	-4.37	4.4e-07	S
TK0001_v2_1486	CDS	-	putative haloacid dehalogenase family hydrolase	1383015	1383686	672	-1	1.07e+4	-4.38	2.29e-06	S
TK0001_v2_0432	CDS	-	conserved protein of unknown function; putative exported protein	379575	380291	717	3	1.17e+4	-4.39	3.53e-06	S
TK0001_v2_0502	CDS	-	conserved protein of unknown function	442002	442376	375	3	3620	-4.41	5.89e-08	S
TK0001_v2_4670	CDS	-	Short-chain dehydrogenase/reductase SDR	4400918	4401775	858	-2	1481	-4.5	1.48e-10	S
TK0001_v2_6169	CDS	-	Alpha/beta hydrolase fold protein	5679569	5680570	1002	2	2067	-4.54	7.01e-10	S
TK0001_v2_1722	CDS	-	conserved protein of unknown function; putative membrane protein	1603930	1605885	1956	1	7024	-4.65	2.8e-07	S
TK0001_v2_2996	CDS	-	conserved protein of unknown function	2747993	2748505	513	2	2959	-4.7	3.6e-09	S
TK0001_v2_4952	CDS	-	conserved exported protein of unknown function	4666799	4667212	414	-2	5431	-4.75	5.53e-08	S
TK0001_v2_0310	CDS	-	conserved protein of unknown function; putative Cytochrome c domain; putative exported protein	257472	259433	1962	-1	8277	-4.75	2.82e-07	S
TK0001_v2_3431	CDS	-	ribonuclease BN family protein	3157959	3159152	1194	-1	8195	-4.75	2.86e-07	S
TK0001_v2_4449	CDS	-	protein of unknown function	4192861	4193709	849	-3	3.37e+4	-4.76	2.91e-06	S
TK0001_v2_3436	CDS	-	conserved protein of unknown function	3163740	3164336	597	3	2979	-4.77	3.07e-09	S
TK0001_v2_4753	CDS	-	conserved protein of unknown function	4478218	4478403	186	1	691	-4.78	1.34e-12	S
TK0001_v2_4106	CDS	-	conserved protein of unknown function; putative exported protein	3841498	3841758	261	1	1.30e+4	-4.81	5.77e-07	S
TK0001_v2_5033	CDS	-	conserved protein of unknown function	4742392	4743045	654	1	1166	-4.82	1.34e-12	S
TK0001_v2_2106	CDS	-	protein of unknown function; putative exported protein	1934701	1935123	423	-3	1.59e+4	-4.89	6.08e-07	S
TK0001_v2_2885	CDS	-	protein of unknown function	2636187	2636339	153	3	7221	-4.94	4.6e-08	S
TK0001_v2_5878	CDS	-	ErfK/YbiS/YcfS/YnhG family protein (fragment)	5473098	5473409	312	-1	5454	-4.96	9.05e-09	S
TK0001_v2_3704	CDS	-	conserved exported protein of unknown function	3465675	3465944	270	-1	2409	-4.99	1.68e-10	S
TK0001_v2_2107	CDS	-	conserved protein of unknown function; putative exported protein	1935254	1935517	264	-2	1.64e+4	-4.99	2.86e-07	S
TK0001_v2_0475	CDS	-	conserved protein of unknown function; putative CsbD-like general stress response protein	419351	419707	357	-2	1.92e+4	-5.01	4.12e-07	S
TK0001_v2_0198	CDS	-	conserved protein of unknown function	166627	166863	237	-3	2341	-5.08	2.84e-11	S
TK0001_v2_2879	CDS	-	Stress-induced protein, KGG, repeat-containing protein	2633019	2633165	147	-1	4.65e+4	-5.1	9.26e-07	S
TK0001_v2_1237	CDS	-	putative glucose dehydrogenase, NAD(P)-binding domain	1139404	1140276	873	1	1.46e+4	-5.12	1.16e-07	S
TK0001_v2_0324	CDS	-	conserved protein of unknown function, DUF892	270087	270590	504	-1	9318	-5.13	4.36e-08	S
TK0001_v2_1936	CDS	-	conserved protein of unknown function, DUF892	1802672	1803214	543	-2	4544	-5.14	2.19e-09	S
TK0001_v2_4450	CDS	-	protein of unknown function	4193774	4194160	387	-2	1.73e+4	-5.21	1.42e-07	S
TK0001_v2_3315	CDS	-	conserved protein of unknown function	3039155	3039340	186	-2	3674	-5.25	2.96e-10	S
TK0001_v2_4451	CDS	-	protein of unknown function, DUF1469 domain	4194157	4194564	408	-3	1.04e+4	-5.31	3.6e-08	S
TK0001_v2_0644	CDS	-	conserved protein of unknown function; putative exported protein (outer membrane)	551850	552395	546	3	1.51e+4	-5.34	4.77e-08	S
TK0001_v2_4452	CDS	-	conserved protein of unknown function	4194576	4195055	480	-1	2.15e+4	-5.39	1.24e-07	S
TK0001_v2_0839	CDS	-	conserved protein of unknown function (putative regulator)	754703	755260	558	-2	1.56e+4	-5.47	2.15e-08	S
TK0001_v2_1452	CDS	-	Transglycosylase-associated protein	1345807	1346232	426	-3	3.50e+4	-5.5	2.01e-07	S
TK0001_v2_5443	CDS	-	conserved exported protein of unknown function	5108557	5109069	513	1	1440	-5.54	1.48e-14	S
TK0001_v2_5017	CDS	-	conserved protein of unknown function	4732693	4733190	498	1	1.24e+4	-5.54	1.6e-08	S
TK0001_v2_2616	CDS	-	conserved protein of unknown function, putative Photosynthetic reaction centre, H-chain, cytoplasmic domain	2400886	2401326	441	1	5881	-5.54	5.19e-10	S
TK0001_v2_3785	CDS	-	conserved protein of unknown function; putative CsbD-like general stress response protein	3518939	3519142	204	2	3.36e+4	-5.55	1.05e-07	S
TK0001_v2_3437	CDS	-	conserved protein of unknown function	3164613	3165368	756	3	3649	-5.63	1.58e-10	S
TK0001_v2_2492	CDS	-	conserved protein of unknown function, putative membrane protein precursor	2286839	2287003	165	2	5.19e+4	-5.68	1.29e-07	S
TK0001_v2_2493	CDS	-	conserved protein of unknown function; putative exported or membrane protein	2287126	2287572	447	1	1.23e+4	-5.71	1.08e-08	S
TK0001_v2_0956	CDS	-	conserved protein of unknown function	876351	876779	429	3	4.18e+4	-5.82	4.6e-08	S
TK0001_v2_3306	CDS	-	conserved exported protein of unknown function, DUF1236	3031754	3032167	414	2	8.14e+4	-5.87	6.99e-08	S
TK0001_v2_1663	CDS	-	conserved protein of unknown function, DUF1328; putative membrane protein precursor	1551673	1551849	177	1	4.19e+4	-5.92	6.83e-08	S
TK0001_v2_0745	CDS	-	putative general stress protein	658970	659473	504	2	1.07e+5	-6.09	3.01e-08	S
TK0001_v2_3329	CDS	-	putative L,D-transpeptidase catalytic domain (YkuD)	3058596	3059267	672	-1	6.51e+4	-6.23	1.74e-08	S
TK0001_v2_2873	CDS	-	conserved protein of unknown function, DUF1328; putative membrane protein	2628580	2628756	177	-3	2.74e+4	-6.62	1.76e-09	S
TK0001_v2_4209	CDS	-	protein of unknown function; putative exported protein	3938530	3939240	711	-3	4.75e+4	-6.69	1.99e-09	S
TK0001_v2_0807	CDS	-	putative methyl-accepting chemotaxis receptor/sensory transducer with PAS domain	721663	723123	1461	1	4402	2.54	0.00157	T
TK0001_v2_5395	CDS	ctrA	Cell cycle transcriptional regulator ctrA (Response regulator sokA)	5065111	5065824	714	-3	8153	2.39	0.00255	T
TK0001_v2_2015	CDS	-	protein of unknown function; putative REC domain (cheY-like)	1864167	1864619	453	-1	1340	2.29	0.000381	T
TK0001_v2_5399	CDS	-	putative methyl-accepting chemotaxis receptor/sensory transducer	5070033	5071709	1677	-1	3628	2.03	0.00878	T
TK0001_v2_3040	CDS	-	two-component sigma-54 specific transcriptional regulator, Fis subfamily; with N-terminal response receiver, GAF and putative ATPase domains	2794525	2796015	1491	1	1542	2.01	0.00379	T
TK0001_v2_2941	CDS	-	putative Sensor protein, CheY-like domain	2689414	2691147	1734	-3	2473	-2.02	0.0127	T
TK0001_v2_1596	CDS	-	Putative Response regulator receiver	1486064	1486465	402	2	311	-2.05	0.00922	T
TK0001_v2_0785	CDS	-	signal transduction histidine kinase; GAF domain	698853	699998	1146	3	1456	-2.11	0.00312	T
TK0001_v2_5742	CDS	regR	two-component transcriptional regulator RegR, Fis family	5351684	5352286	603	-2	4310	-2.11	0.0244	T
TK0001_v2_3538	CDS	-	putative Response regulator receiver domain (cheY-like protein)	3309370	3309789	420	1	1.09e+4	-2.18	0.0285	T
TK0001_v2_2871	CDS	phyR	regulatory protein PhyR	2627297	2628100	804	-2	4.26e+4	-2.27	0.0411	T
TK0001_v2_2942	CDS	cheB	Chemotaxis response regulator protein-glutamate methylesterase	2691144	2692229	1086	-1	2239	-2.48	0.00115	T
TK0001_v2_1435	CDS	-	Putative Response regulator; CheY-like protein	1325109	1325573	465	3	2035	-2.61	0.000264	T
TK0001_v2_1754	CDS	-	Putative response regulator; (CheY-like protein)	1633671	1634060	390	3	7437	-2.67	0.00465	T
TK0001_v2_1434	CDS	-	putative histidine kinase, domains HK, ATPase and sensory PAS	1323875	1324975	1101	2	6238	-2.82	0.00197	T
TK0001_v2_1180	CDS	-	putative sensor hybrid histidine kinase with multiple PAS/PAC and response regulator receiver domains	1075643	1078903	3261	-2	7236	-2.82	0.00314	T
TK0001_v2_2082	CDS	fixJ	two component transcriptional regulator, LuxR family; putative nitrogen fixation transcriptional regulator FixJ	1913273	1913881	609	2	739	-2.87	1.82e-05	T
TK0001_v2_3804	CDS	-	putative transcriptional regulator with N-terminal cNMP-binding domain	3534665	3535396	732	2	1434	-3.35	5.7e-07	T
TK0001_v2_5037	CDS	-	putative histidine kinase of the HWE family	4744982	4746484	1503	2	2034	-3.42	1.42e-06	T
TK0001_v2_1225	CDS	-	putative membrane transport protein	1122502	1124460	1959	1	5094	-3.5	7.47e-05	T
TK0001_v2_2349	CDS	-	Response regulator receiver	2152450	2152764	315	1	753	-3.64	1.45e-08	T
TK0001_v2_4342	CDS	-	putative sensor hybrid histidine kinase with PAS/PAC and response receiver regulator receiver domains	4082089	4083714	1626	-3	3618	-3.68	6.8e-06	T
TK0001_v2_6010	CDS	-	protein of unknown function; putative sensor protein; sensory_box: PAS domain S-box domain	5558002	5559081	1080	1	9959	-3.71	6.41e-05	T
TK0001_v2_2058	CDS	-	Response regulator receiver protein	1892990	1893298	309	-2	551	-3.78	1.6e-08	T
TK0001_v2_2602	CDS	-	putative hybrid histidine kinase with PAS/PAC and response regulator receiver domains	2387300	2388901	1602	-2	8115	-3.8	3.49e-05	T
TK0001_v2_0300	CDS	-	conserved protein of unknown function	248295	248888	594	-1	3982	-3.86	1.64e-06	T
TK0001_v2_2081	CDS	fixL	two component low oxygen sensor histidine kinase with PAS domains, FixL	1911722	1913269	1548	2	3322	-3.88	1.08e-06	T
TK0001_v2_1224	CDS	-	putative response regulator receiver	1122056	1122430	375	2	5557	-4.06	1.57e-06	T
TK0001_v2_1347	CDS	-	putative response regulator receiver (CheY-like protein)	1242791	1243177	387	-2	2670	-4.13	9.73e-08	T
TK0001_v2_5366	CDS	-	Putative response regulator receiver	5037423	5037821	399	3	5715	-4.39	7.48e-07	T
TK0001_v2_3332	CDS	-	putative response regulator receiver	3060021	3060605	585	-1	4839	-4.42	2.33e-07	T
TK0001_v2_0594	CDS	-	putative RND efflux transporter, OMP subunit	502257	503549	1293	3	3625	2.83	0.000317	U
TK0001_v2_3417	CDS	cpaB	pilus assembly protein cpaB	3147091	3147876	786	-3	828	2.43	5.02e-05	U
TK0001_v2_3416	CDS	-	putative pilus assembly protein; putative precursor	3145571	3147079	1509	-2	1082	2.37	0.000353	U
TK0001_v2_5684	CDS	ffh	signal recognition particle protein, GTPase	5299045	5300607	1563	-3	2379	2.15	0.00298	U
TK0001_v2_0437	CDS	tolQ	membrane spanning protein in TolA-TolQ-TolR complex	382570	383286	717	1	941	2.13	8.92e-05	U
TK0001_v2_3477	CDS	bacA	Undecaprenyl-diphosphatase (Undecaprenyl pyrophosphate phosphatase) (Bacitracin resistance protein)	3254655	3255506	852	-1	958	2.61	2.51e-06	V
TK0001_v2_0447	CDS	-	putative efflux pump component	391597	392676	1080	1	3467	-2.76	0.000842	V
TK0001_v2_5671	fCDS	-	fragment of putative multidrug efflux system transporter mdtK (part 1)	5288417	5289943	1527	2	2200	-3.21	7.52e-06	V
TK0001_v2_1598	CDS	-	RND efflux transporter, MFP subunit	1489810	1491015	1206	1	2227	-3.3	1.21e-05	V

## Sheet: G4105 5%_3h vs 5%_5min
MEM5_35_5pct_MeOH_3h/MEM5_35_5pct_MeOH_5mn (B/A)
Label	Type	Name	Product	Begin	End	Length	Frame	normalized average read count	log2 fold change	adjusted pvalue (FDR)	eggNOG
TK0001_v2_3900	CDS	-	conserved protein of unknown function	3647177	3648118	942	2	336	3.15	1.28e-71	C
TK0001_v2_1216	CDS	glcA	glycolate permease (LctP family)	1111642	1113381	1740	1	2510	2.2	6.38e-47	C
TK0001_v2_5560	CDS	-	conserved exported protein of unknown function	5187941	5188345	405	2	183	2.14	3.1e-31	C
TK0001_v2_6071	CDS	fdh3B	Formate dehydrogenase iron-sulfur (beta) subunit	5607152	5607748	597	-2	3507	-2.07	1.63e-37	C
TK0001_v2_0120	CDS	-	putative 4Fe-4S ferredoxin, iron-sulfur binding	102213	105023	2811	-1	874	-2.17	7.29e-41	C
TK0001_v2_2593	CDS	-	putative alcohol dehydrogenase	2381487	2382500	1014	3	755	-2.18	9.68e-38	C
TK0001_v2_2022	CDS	-	conserved exported protein of unknown function	1867974	1868351	378	3	216	-2.21	3.94e-33	C
TK0001_v2_3958	CDS	-	Putative cytochrome bd-quinol oxidase subunit I	3705016	3706431	1416	-3	3412	-2.25	2e-42	C
TK0001_v2_5627	CDS	qxtB	Cytochrome bd ubiquinol oxidase, subunit II	5247787	5248830	1044	-3	2187	-2.36	2.64e-45	C
TK0001_v2_3608	CDS	-	conserved protein of unknown function	3383386	3383859	474	-3	1839	-2.4	8.46e-46	C
TK0001_v2_1667	CDS	-	protein of unknown function	1554587	1555144	558	2	338	-2.4	9.1e-42	C
TK0001_v2_4707	CDS	cydA	cytochrome d terminal oxidase, subunit I	4437382	4438971	1590	-3	4372	-2.45	8.98e-45	C
TK0001_v2_1953	CDS	sdhB	succinate dehydrogenase, iron-sulfur subunit	1816015	1816839	825	-3	3314	-2.51	1.58e-50	C
TK0001_v2_5602	CDS	-	Oxidoreductase	5220715	5221941	1227	1	614	-2.59	6.45e-48	C
TK0001_v2_1668	CDS	-	putative oxidoreductase precursor, putative aldo/keto reductase precursor (tat pathway signal) (fragment)	1554900	1555517	618	3	596	-2.6	2.72e-49	C
TK0001_v2_0928	CDS	fdh2A	NAD-dependent formate dehydrogenase, molybdenum containing, alpha subunit	846046	848898	2853	-3	1.25e+4	-2.66	1.76e-48	C
TK0001_v2_2008	CDS	-	putative alcohol dehydrogenase (Adh-like)	1859104	1860087	984	1	663	-2.75	9.32e-52	C
TK0001_v2_2297	CDS	ssuD	alkanesulfonate monooxygenase	2101406	2102581	1176	-2	3435	-2.81	8.98e-62	C
TK0001_v2_3798	CDS	-	putative oxidoreductase, FAD-binding domain	3528658	3529389	732	-3	794	-2.9	2.96e-64	C
TK0001_v2_0401	CDS	glpD	sn-glycerol-3-phosphate dehydrogenase FAD/NAD(P)-binding (aerobic)	349203	350720	1518	-1	789	-3.13	7.48e-79	C
TK0001_v2_3881	CDS	-	NADH:flavin oxidoreductase/NADH oxidase; putative FMN-linked N-ethylmaleimide reductase	3627554	3628642	1089	-2	1.43e+4	-3.19	9.58e-63	C
TK0001_v2_1711	CDS	-	putative alpha/beta hydrolase	1593953	1594729	777	-2	233	-3.26	5.7e-68	C
TK0001_v2_0927	CDS	fdh2D	NAD-linked formate dehydrogenase, Molybdenum containing, delta subunit	845648	845989	342	-2	2109	-3.29	5.96e-82	C
TK0001_v2_3384	CDS	-	putative hydroxyacylglutathione hydrolase (gloB-like) with metallo-hydrolase/oxidoreductase domain	3117454	3118233	780	-3	2037	-3.31	5.73e-80	C
TK0001_v2_0081	CDS	-	Radical SAM domain protein	68161	69456	1296	1	182	-3.31	8.72e-61	C
TK0001_v2_2010	CDS	-	putative cytochrome c, class I	1861024	1861356	333	1	360	-3.35	7.89e-69	C
TK0001_v2_1874	CDS	-	putative monooxygenase with ATPase activity, luciferase family protein	1740697	1741575	879	1	2923	-3.43	9.3e-84	C
TK0001_v2_5789	CDS	-	putative acetate kinase (ackA)	5394524	5395726	1203	-2	390	-3.52	2.09e-74	C
TK0001_v2_3627	CDS	-	putative NADH:flavin oxidoreductase/NADH oxidase	3399371	3400489	1119	2	3349	-3.54	1.34e-88	C
TK0001_v2_1157	CDS	wrbA	WrbA protein, flavodoxin-like domain, trp repressor-binding protein	1052286	1052885	600	-1	1103	-3.8	6.77e-100	C
TK0001_v2_4711	CDS	-	membrane protein of unknown function	4440923	4442197	1275	2	456	-3.83	6.62e-90	C
TK0001_v2_0364	CDS	-	putative cytochrome c, putative exported protein	311420	313015	1596	-2	916	-3.89	1.08e-95	C
TK0001_v2_4845	CDS	-	putative dehydrogenase protein	4557896	4558858	963	-2	331	-4.24	1.94e-91	C
TK0001_v2_2003	CDS	-	protein of unknown function	1853839	1854327	489	-3	4600	-4.29	8.4e-115	C
TK0001_v2_4712	CDS	-	putative ABC transporter, fused ATPase and permease domains (CydD-like) (fragment)	4441674	4442342	669	3	485	-4.32	1.16e-104	C
TK0001_v2_2992	CDS	-	sorbosone dehydrogenase precursor	2744591	2745937	1347	2	2390	-4.46	1.04e-130	C
TK0001_v2_1476	CDS	-	putative NAD(FAD)-dependent oxidoreductase	1374976	1376238	1263	1	1010	-4.57	1.64e-126	C
TK0001_v2_1475	CDS	-	putative Ferredoxin; putative 4Fe-4S ferredoxins domain	1374758	1374979	222	2	417	-4.62	2.6e-114	C
TK0001_v2_4672	CDS	-	Putative zink-containing alcohol dehydrogenase	4402734	4403906	1173	3	1047	-4.74	7.94e-136	C
TK0001_v2_4706	CDS	cydB	cytochrome d terminal oxidase, polypeptide subunit II	4436162	4437316	1155	-2	7317	-4.94	3.12e-138	C
TK0001_v2_2812	CDS	-	putative molybdopterin oxidoreductase	2572959	2575379	2421	3	4677	-5.05	1.5e-152	C
TK0001_v2_0602	CDS	-	putative oxidoreductase, aldo/keto reductase family	513073	513951	879	1	1540	-5.31	9.42e-157	C
TK0001_v2_2004	CDS	-	putative acetate kinase (partial)	1854532	1855395	864	-3	1929	-5.37	7.45e-165	C
TK0001_v2_4044	CDS	-	conserved protein of unknown function	3781115	3781447	333	2	2295	-5.45	1.33e-166	C
TK0001_v2_1380	CDS	-	protein of unknown function	1276817	1278187	1371	-2	2113	-5.47	1.33e-172	C
TK0001_v2_3566	CDS	-	putative zink-containing alcohol dehydrogenase	3338043	3339215	1173	-1	1964	-6.14	6.14e-194	C
TK0001_v2_2073	CDS	adh	Alcohol dehydrogenase	1901957	1903078	1122	2	738	-6.43	1.34e-178	C
TK0001_v2_1381	CDS	-	putative dihydrolipoamide dehydrogenase (fragment)	1277041	1277715	675	-3	1115	-6.72	1.69e-192	C
TK0001_v2_4437	CDS	poxB	pyruvate dehydrogenase/oxidase PoxB	4181242	4182975	1734	-3	1.58e+4	-6.87	4.44e-191	C
TK0001_v2_2319	CDS	-	putative ATPase, putative partition protein (ParA)	2121995	2122693	699	-2	818	4.78	7.22e-151	D
TK0001_v2_4852	CDS	minC	septum site-determining protein MinC	4564788	4565426	639	-1	1993	3.2	3.37e-91	D
TK0001_v2_4851	CDS	minD	septum site-determining protein MinD	4563960	4564775	816	-1	8063	2.97	2.58e-75	D
TK0001_v2_3824	CDS	ftsK	DNA-binding membrane protein required for chromosome resolution and partitioning	3556052	3558667	2616	-2	1373	2.55	2.38e-60	D
TK0001_v2_4850	CDS	minE	cell division topological specificity factor	4563676	4563963	288	-3	4263	2.53	2.55e-60	D
TK0001_v2_2821	CDS	ftsA	cell division protein FtsA	2584211	2585533	1323	-2	1629	2.48	3.16e-60	D
TK0001_v2_2829	CDS	ftsW	Cell division protein	2591770	2592936	1167	-3	1330	2.16	1.48e-45	D
TK0001_v2_1437	CDS	ftsK	Cell division protein	1327973	1331383	3411	2	1615	2.04	2.73e-42	D
TK0001_v2_0743	CDS	mrp	antiporter inner membrane protein	657329	658456	1128	-2	1326	-2.08	8.51e-39	D
TK0001_v2_2112	CDS	-	DegT/DnrJ/EryC1/StrS aminotransferase	1939516	1940793	1278	-3	1197	3.02	3.19e-78	E
TK0001_v2_5405	CDS	kpsT	Polysialic acid transport ATP-binding protein KpsT	5076773	5077426	654	-2	214	2.28	4.21e-33	E
TK0001_v2_3981	CDS	-	putative dihydroxyacid dehydratase (ilvD-like)	3726888	3728618	1731	-1	1370	2.16	1.71e-45	E
TK0001_v2_2095	CDS	-	conserved protein of unknown function; putative exported protein	1922369	1923742	1374	-2	519	-2.08	8.62e-35	E
TK0001_v2_5734	CDS	thiO	glycine oxidase	5345351	5346673	1323	2	1203	-2.09	1.06e-36	E
TK0001_v2_2728	CDS	ilvA	threonine deaminase	2498661	2500313	1653	3	3338	-2.26	6.04e-43	E
TK0001_v2_3045	CDS	-	conserved protein of unknown function	2800890	2801663	774	-1	1067	-2.41	9.07e-47	E
TK0001_v2_2097	CDS	-	Branched-chain amino acid ABC transporter, permease protein	1924825	1925706	882	-3	79	-2.47	7.91e-21	E
TK0001_v2_0958	CDS	-	putative NAD binding site:Amine oxidase	878268	879530	1263	3	819	-2.72	7.67e-56	E
TK0001_v2_1796	CDS	sdaB	L-serine deaminase	1679044	1680405	1362	-3	578	-2.88	8.84e-58	E
TK0001_v2_2096	CDS	-	putative branched-chain amino acid transport system permease protein	1923777	1924820	1044	-1	173	-3.02	9.71e-50	E
TK0001_v2_1500	CDS	sufS	cysteine desulfurase	1392433	1393689	1257	-3	1.27e+4	-3.29	1.85e-68	E
TK0001_v2_4340	CDS	mgdD	N-methyl glutamate dehydrogenase/oxidoreductase subunit D	4080786	4081415	630	3	122	-3.34	1.18e-44	E
TK0001_v2_3273	CDS	-	conserved protein of unknown function, transglutaminase-like domain	3000143	3000982	840	2	896	-4.52	2.42e-123	E
TK0001_v2_0314	CDS	-	putative asparagine synthase, glutamine-hydrolyzing	261611	263380	1770	-2	1.72e+4	-6.3	4.08e-169	E
TK0001_v2_3266	CDS	-	conserved protein of unknown function, transglutaminase-like domain	2994246	2995106	861	-1	6032	-6.64	1.77e-208	E
TK0001_v2_0418	fCDS	-	fragment of putative transmembrane adenylate/guanylate cyclase (part 1)	363576	364205	630	-1	229	2.56	6.74e-45	F
TK0001_v2_0417	fCDS	-	fragment of putative transmembrane adenylate/guanylate cyclase (part 2)	363136	363579	444	-3	133	2.19	5.09e-29	F
TK0001_v2_2970	CDS	-	oxidoreductase, FAD-binding subunit; putative molybdopterin oxidoreductase, xanthine dehydrogenase family	2726035	2727084	1050	-3	396	-2.09	1.87e-35	F
TK0001_v2_4243	CDS	-	flavin reductase domain protein, FMN-binding (fragment)	3968439	3968621	183	3	6.54	-2.27	4.49e-06	F
TK0001_v2_1554	CDS	purF	amidophosphoribosyltransferase (PRPP amidotransferase)	1445163	1446638	1476	3	9649	-2.7	1.35e-50	F
TK0001_v2_5382	CDS	-	oxidoreductase, molybdopterin-binding subunit	5048386	5050647	2262	-3	1.59e+4	-6.18	8.8e-167	F
TK0001_v2_1878	CDS	-	oxidoreductase, molybdopterin-binding subunit	1743734	1745971	2238	-2	6466	-6.39	9.38e-203	F
TK0001_v2_1881	CDS	-	oxidoreductase, 2Fe-2S subunit	1746973	1747623	651	-3	4169	-6.69	2.68e-218	F
TK0001_v2_1879	fCDS	-	fragment of oxidoreductase, FAD-binding subunit (part 2)	1745983	1746465	483	-3	2134	-7.59	1.72e-237	F
TK0001_v2_5383	CDS	-	oxidoreductase, FAD-binding subunit; putative molybdopterin oxidoreductase, xanthine dehydrogenase family	5050657	5051673	1017	-3	1.50e+4	-7.85	6.92e-231	F
TK0001_v2_1880	fCDS	yagS	fragment of putative oxidoreductase with FAD-binding domain (part 1)	1746462	1746959	498	-1	3462	-8.09	2.15e-256	F
TK0001_v2_5384	CDS	-	oxidoreductase, 2Fe-2S subunit	5051670	5052194	525	-1	1.16e+4	-8.36	1.21e-254	F
TK0001_v2_3083	CDS	glgB	1,4-alpha-glucan branching enzyme	2834628	2836982	2355	-1	8327	-2.04	9.68e-33	G
TK0001_v2_4453	CDS	otsA	trehalose-6-phosphate synthase	4195586	4197010	1425	2	1.34e+4	-2.07	6.57e-32	G
TK0001_v2_0451	CDS	ynfM	Inner membrane transport protein ynfM	395435	396649	1215	-2	1028	-2.09	3.56e-39	G
TK0001_v2_1451	CDS	ytfG	NAD(P)H:quinone oxidoreductase	1344941	1345708	768	2	241	-2.13	3.1e-31	G
TK0001_v2_3903	CDS	glgA	glycogen synthase	3653043	3654575	1533	3	8981	-2.24	1e-37	G
TK0001_v2_4618	CDS	-	putative phosphoglycerate mutase domain protein	4351399	4352010	612	-3	253	-2.24	1.97e-36	G
TK0001_v2_2302	CDS	-	putative transmembrane efflux protein; MFS family (ydhP-like)	2106261	2107436	1176	3	1016	-2.43	5.09e-49	G
TK0001_v2_1432	CDS	-	membrane protein of unknown function	1321447	1323654	2208	-3	3399	-2.56	2.86e-51	G
TK0001_v2_2024	CDS	-	protein of unknown function	1868982	1869341	360	3	30	-2.56	2.58e-12	G
TK0001_v2_4769	CDS	yliI	PQQ-dependent aldose sugar dehydrogenase precursor (asd)	4487741	4488865	1125	-2	123	-2.64	4.4e-38	G
TK0001_v2_0884	CDS	yliI	PQQ-dependent aldose sugar dehydrogenase precursor (asd), signal peptide	803790	805076	1287	3	2499	-2.69	1.34e-56	G
TK0001_v2_3086	CDS	-	putative bifunctional 4-alpha-glucanotransferase (MalQ-like) and malto-oligosyltrehalose synthase (TreY-like)	2843995	2848935	4941	-3	1.06e+4	-2.76	2.41e-52	G
TK0001_v2_1146	CDS	-	putative phosphoglycerate mutase	1040174	1040770	597	2	758	-2.78	3.94e-53	G
TK0001_v2_0754	CDS	-	putative mannose-6-phosphate isomerase	670123	670536	414	-3	1771	-2.82	3.17e-63	G
TK0001_v2_2023	CDS	-	Glucokinase (Glucose kinase) (fragment)	1868400	1868723	324	3	336	-2.83	1.38e-53	G
TK0001_v2_1106	CDS	-	putative N-acetylglucosamine-6-phosphate deacetylase (nagA-like)	1004404	1005570	1167	1	644	-2.99	4.44e-64	G
TK0001_v2_2908	CDS	galM	Aldose-1-epimerase (Galactose mutarotase)	2657906	2658946	1041	2	605	-3.24	1.44e-73	G
TK0001_v2_2005	CDS	xfp	D-xylulose 5-phosphate/D-fructose 6-phosphate phosphoketolase	1855543	1858089	2547	-3	3957	-3.62	1.14e-84	G
TK0001_v2_3087	CDS	-	putative malto-oligosyltrehalose trehalohydrolase (TreZ-like)	2848932	2850737	1806	-1	1.14e+4	-3.82	2.89e-91	G
TK0001_v2_1450	CDS	-	protein of unknown function	1344814	1345065	252	1	523	-3.83	4.11e-92	G
TK0001_v2_4846	CDS	-	putative glycoside hydrolase	4558867	4560717	1851	-3	806	-4.37	2.17e-117	G
TK0001_v2_5785	CDS	xfp	D-xylulose 5-phosphate/D-fructose 6-phosphate phosphoketolase	5387031	5389466	2436	-1	2809	-4.64	1.2e-138	G
TK0001_v2_2002	CDS	aqpZ	aquaporin	1853050	1853796	747	-3	8155	-4.89	3.04e-134	G
TK0001_v2_1161	CDS	-	Major facilitator superfamily MFS-1, putative sugar transport protein	1055948	1057426	1479	-2	2975	-5.14	1.69e-159	G
TK0001_v2_0498	CDS	-	conserved protein of unknown function	439943	440839	897	2	1411	-5.16	5.71e-155	G
TK0001_v2_5726	CDS	-	conserved exported protein of unknown function	5334071	5335237	1167	-2	1950	-5.26	2.52e-167	G
TK0001_v2_2669	CDS	-	conserved exported protein of unknown function	2448779	2449966	1188	2	969	-5.37	1.25e-155	G
TK0001_v2_3403	CDS	-	Major Facilitator Superfamily (MFS) transporter	3134494	3135813	1320	1	1050	-5.58	3.14e-162	G
TK0001_v2_0277	CDS	-	protein of unknown function	226640	227524	885	-2	1589	-5.75	4.32e-178	G
TK0001_v2_4847	CDS	-	conserved protein of unknown function, putative Smp-30 family	4560875	4561768	894	-2	966	-5.84	5.13e-165	G
TK0001_v2_5727	CDS	gnl	Gluconolactonase (D-glucono-delta-lactone lactonohydrolase)	5335234	5336220	987	-3	1566	-5.85	4.73e-174	G
TK0001_v2_1108	CDS	-	putative glucoamylase or glycosyl hydrolase protein	1006003	1007886	1884	1	5516	-6.14	7.23e-193	G
TK0001_v2_2604	CDS	glgX	glycogen debranching enzyme	2389074	2391350	2277	-1	4.75e+4	-6.34	2.29e-127	G
TK0001_v2_3368	CDS	zwf	glucose-6-phosphate 1-dehydrogenase	3097455	3098963	1509	-1	4098	-6.38	1.6e-203	G
TK0001_v2_5312	CDS	ubiA	p-hydroxybenzoate octaprenyltransferase	4991831	4992781	951	2	175	2.25	1.44e-34	H
TK0001_v2_3636	CDS	panC	Pantoate--beta-alanine ligase (Pantothenate synthetase) (Pantoate-activating enzyme)	3405998	3406936	939	2	1141	-2.14	7.81e-41	H
TK0001_v2_5736	CDS	-	thiazole synthase (modular protein)	5346885	5348333	1449	3	2037	-2.15	3.3e-37	H
TK0001_v2_1556	CDS	dmrA	Dihydromethanopterin reductase	1447460	1447867	408	2	2011	-2.26	1.99e-41	H
TK0001_v2_5735	CDS	thiS	thiamin biosynthesis proteinsulfur carrier) ThiS	5346670	5346882	213	1	511	-2.31	5.06e-37	H
TK0001_v2_1436	CDS	nadE	NAD(+) synthase (glutamine-hydrolyzing) with a nitrilase-like domain	1325593	1327665	2073	-3	2712	-2.4	1.91e-50	H
TK0001_v2_5590	CDS	-	putative uroporphyrinogen III synthase	5211711	5212421	711	-1	1040	-2.52	1.87e-50	H
TK0001_v2_0746	CDS	-	Nicotinate phosphoribosyltransferase (NAPRTase)	659633	660931	1299	2	3402	-2.72	3.22e-58	H
TK0001_v2_1139	CDS	pdxH	pyridoxine 5'-phosphate oxidase	1033608	1034252	645	-1	2525	-2.87	1.43e-63	H
TK0001_v2_5112	CDS	-	conserved protein of unknown function	4818438	4819448	1011	-1	720	-3.1	4.22e-68	H
TK0001_v2_0708	CDS	-	putative 3-oxoacyl-acyl carrier protein reductase (fabG-like)	621805	622548	744	1	150	2.31	1.55e-32	I
TK0001_v2_2585	CDS	-	putative lipase/esterase	2373574	2374524	951	-3	2365	-2.05	2.74e-34	I
TK0001_v2_4434	CDS	-	putative diacylglycerol kinase	4178210	4179139	930	2	1658	-2.75	6.6e-61	I
TK0001_v2_3134	CDS	-	putative DedA family protein	2896891	2897412	522	1	357	-3.4	6.47e-74	I
TK0001_v2_0906	CDS	-	putative diacylglycerol kinase related protein	831382	832281	900	-3	914	-4.1	4.48e-109	I
TK0001_v2_2839	CDS	-	putative pectin acetylesterase precursor; putative alpha-beta hydrolase precursor	2600292	2601320	1029	3	1612	-4.23	1.09e-118	I
TK0001_v2_1656	CDS	-	putative short-chain dehydrogenase/reductase SDR	1544584	1545285	702	1	490	-4.4	1.72e-111	I
TK0001_v2_1101	CDS	-	putative phospholipase D/transphosphatidylase	998522	1000069	1548	2	3048	-4.73	1.14e-141	I
TK0001_v2_4749	CDS	-	putative short-chain dehydrogenase/reductase SDR	4475780	4476544	765	-2	1107	-4.75	2.22e-132	I
TK0001_v2_3709	CDS	-	conserved membrane protein of unknown function; putative phosphatase/phosphoesterase, PAP2 family	3467964	3469034	1071	-1	1034	-4.83	4.68e-135	I
TK0001_v2_3124	CDS	-	inositol-3-phosphate synthase	2884869	2886062	1194	-1	1.61e+4	-4.96	8.34e-121	I
TK0001_v2_2840	CDS	-	protein of unknown function	2601429	2602040	612	3	950	-5.35	2.58e-149	I
TK0001_v2_1172	CDS	-	putative acyl-CoA dehydrogenase (fragment)	1067515	1068402	888	1	5379	-6.27	3.79e-196	I
TK0001_v2_1171	CDS	-	protein of unknown function	1067175	1067831	657	3	4986	-6.37	5.03e-202	I
TK0001_v2_1235	CDS	depB	PHB depolymerase	1134806	1136170	1365	2	1.86e+4	-6.76	5.31e-183	I
TK0001_v2_1382	CDS	-	putative 3-ketoacyl-acyl carrier protein reductase (fabG-like)	1278429	1279235	807	-1	3032	-6.92	4.98e-228	I
TK0001_v2_3879	CDS	-	conserved protein of unknown function; putative exported protein	3626270	3626767	498	2	1655	2.23	3.51e-47	J
TK0001_v2_0160	CDS	rpsA	30S ribosomal protein S1	144110	145822	1713	2	2.93e+4	2.1	2.3e-30	J
TK0001_v2_2341	CDS	-	amidase-related enzyme	2143543	2144952	1410	-3	147	-2.18	6.31e-27	J
TK0001_v2_1664	fCDS	-	fragment of conserved protein of unknown function; putative pseudouridine synthase-like domain (part 1)	1551940	1552419	480	1	1172	-2.29	4.53e-44	J
TK0001_v2_5677	CDS	trmD	tRNA (guanine)-methyltransferase	5294682	5295404	723	-1	381	-2.71	1.65e-52	J
TK0001_v2_2497	CDS	-	conserved protein of unknown function	2289903	2290973	1071	-1	486	-2.99	1.39e-63	J
TK0001_v2_3438	CDS	-	conserved protein of unknown function	3165371	3166396	1026	2	2183	-6.13	4.49e-193	J
TK0001_v2_5658	CDS	-	Two-component response regulator	5272892	5273572	681	-2	679	4.71	1.77e-144	K
TK0001_v2_2066	CDS	-	RNA polymerase, sigma-24 subunit, ECF subfamily	1896396	1896941	546	3	225	4.03	3.67e-85	K
TK0001_v2_1776	CDS	-	RNA polymerase sigma factor FecI	1654596	1655138	543	3	132	3.45	2.32e-57	K
TK0001_v2_6109	CDS	-	transcriptional regulator, Ros/MucR family	5635653	5636153	501	-1	1064	2.9	1.61e-72	K
TK0001_v2_2418	CDS	-	putative transcriptional regulator	2214893	2215300	408	-2	670	2.48	2.56e-53	K
TK0001_v2_0053	CDS	-	transcriptional regulator TetR family	46595	47242	648	-2	545	2.28	3.12e-43	K
TK0001_v2_2109	CDS	-	putative transcriptional regulator, Crp/Fnr family	1936298	1937047	750	-2	534	-2.01	7.23e-33	K
TK0001_v2_1536	CDS	cspA	cold shock protein A	1432108	1432317	210	1	603	-2.13	1.54e-36	K
TK0001_v2_1746	CDS	-	Transcriptional regulator, MarR family	1627011	1627460	450	-1	236	-2.21	4.88e-30	K
TK0001_v2_5170	fCDS	rpoH	fragment of RNA polymerase sigma-32 (sigma H) factor (part 1)	4871972	4872778	807	2	1.25e+4	-2.3	6.51e-37	K
TK0001_v2_3489	CDS	RNR	ribonuclease R	3262767	3265133	2367	-1	4617	-2.52	9.44e-50	K
TK0001_v2_0926	CDS	-	transcriptional regulator, LysR family	844621	845556	936	-3	637	-2.56	1.65e-48	K
TK0001_v2_1766	CDS	-	putative transcriptional regulator, TetR family	1643311	1644084	774	1	7744	-2.61	3.67e-49	K
TK0001_v2_5171	fCDS	rpoH	fragment of RNA polymerase sigma-32 (sigma H) factor (part 2)	4872660	4872866	207	3	4529	-2.62	2.32e-51	K
TK0001_v2_1715	CDS	-	conserved protein of unknown function	1597912	1598331	420	-3	931	-2.63	3.55e-55	K
TK0001_v2_2230	CDS	-	conserved protein of unknown function	2027435	2027728	294	2	3546	-3.07	1.36e-72	K
TK0001_v2_1391	CDS	-	protein of unknown function; putative DNA-binding motif HTH; putative transcriptional regulator	1283256	1284158	903	-1	974	-3.39	2.61e-81	K
TK0001_v2_1285	CDS	cspE	DNA-binding transcriptional repressor	1180773	1180982	210	-1	5809	-3.67	2.02e-93	K
TK0001_v2_5953	CDS	-	putative cold shock protein y4cH	5516114	5516323	210	2	660	-3.7	1.48e-93	K
TK0001_v2_4486	CDS	-	putative transcriptional regulator, TetR family (modular protein)	4224487	4225257	771	1	1787	-3.84	7.46e-106	K
TK0001_v2_2813	CDS	-	conserved protein of unknown function	2575417	2576262	846	1	647	-4.07	9.79e-101	K
TK0001_v2_4981	CDS	-	RNA polymerase sigma factor	4698172	4698885	714	-3	1274	-4.11	2.89e-115	K
TK0001_v2_1646	CDS	-	putative GreA/GreB family transcription elongation factor	1537733	1538197	465	2	2137	-4.17	5.81e-115	K
TK0001_v2_2059	CDS	-	putative transcriptional regulator, XRE family	1893599	1894003	405	-2	399	-4.27	1.31e-102	K
TK0001_v2_1721	CDS	-	putative transcriptional regulator, PAS domain S-box	1602248	1603750	1503	-2	860	-4.28	5.04e-114	K
TK0001_v2_3904	CDS	-	putative Regulatory protein, Crp family	3654873	3655652	780	3	2955	-4.29	8.2e-126	K
TK0001_v2_3111	CDS	-	heavy metal-dependent transcription regulator HmrR, putative copper efflux regulator CueR, MerR family	2870676	2871140	465	-1	942	-4.63	4.36e-126	K
TK0001_v2_5451	CDS	-	putative transcriptional regulator, XRE family	5111680	5112084	405	-3	770	-4.92	1.44e-140	K
TK0001_v2_6102	CDS	-	putative transcriptional regulator, LuxR family	5631190	5632650	1461	-3	607	-5.46	7.75e-149	K
TK0001_v2_1639	CDS	rpoH	RNA polymerase sigma-32 (sigma H) factor	1532923	1533735	813	-3	2.24e+4	-5.46	8.14e-130	K
TK0001_v2_5214	CDS	-	protein of unknown function	4911318	4911596	279	-1	2405	-6.41	4.69e-205	K
TK0001_v2_4523	CDS	-	conserved protein of unknown function	4263310	4263759	450	1	9019	-6.83	3.47e-214	K
TK0001_v2_2555	CDS	ccrfM	site-specific DNA-methyltransferase (adenine-specific)	2348651	2349847	1197	2	3173	3.27	8.88e-95	L
TK0001_v2_1148	CDS	xerC	ptyrosine recombinase xerC, integrase/recombinase Ripx (xerC)	1041085	1042182	1098	-3	304	2.71	1.33e-54	L
TK0001_v2_1545	CDS	dnaB	replicative DNA helicase (dnaB)	1437693	1439180	1488	3	2320	2.48	1.95e-59	L
TK0001_v2_0540	CDS	-	transposase	472133	472516	384	-2	509	2.37	1.16e-46	L
TK0001_v2_6108	CDS	-	transposase (fragment)	5635282	5635542	261	-3	229	2.36	9.86e-43	L
TK0001_v2_0539	CDS	-	transposase (fragment)	471570	472136	567	-1	117	2.31	5.89e-29	L
TK0001_v2_1286	CDS	mfd	transcription repair coupling protein, ATP-dependent helicase	1181359	1184949	3591	-3	4841	-2.03	9.99e-35	L
TK0001_v2_1193	CDS	-	putative phage DNA polymerase	1090223	1091227	1005	2	1273	-2.17	5.57e-42	L
TK0001_v2_3567	CDS	ung	Uracil-DNA glycosylase superfamily protein (DNA replication, recombination and repair)	3339486	3340940	1455	-1	320	-2.25	2.09e-38	L
TK0001_v2_1412	CDS	uvrB	excinuclease ABC, subunit B	1301778	1304504	2727	3	7729	-2.39	2.72e-44	L
TK0001_v2_5066	CDS	-	transposase of ISMdi16, IS3 family (ORF 2)	4769755	4770624	870	1	6.96	-2.51	2.29e-07	L
TK0001_v2_2496	fCDS	-	fragment of putative ATP-dependent DNA ligase (part 1)	2288239	2289906	1668	-3	447	-2.63	1.19e-50	L
TK0001_v2_2227	CDS	-	NUDIX superfamily hydrolase	2024179	2024706	528	-3	453	-2.83	2.38e-53	L
TK0001_v2_3080	CDS	-	putative photolyase	2832690	2833805	1116	-1	114	-2.95	2.85e-44	L
TK0001_v2_0153	CDS	-	putative 3-methyladenine DNA glycosylase	136894	137508	615	-3	209	-3.31	2.48e-60	L
TK0001_v2_5903	CDS	-	transposase (fragment)	5487883	5488404	522	-3	75	-3.96	1.15e-45	L
TK0001_v2_4805	CDS	-	DEAD/DEAH box helicase domain protein	4516426	4519782	3357	1	3041	-3.98	5.05e-108	L
TK0001_v2_5904	CDS	-	transposase (fragment)	5488481	5488843	363	-2	151	-4.16	1.34e-70	L
TK0001_v2_3360	CDS	phr	deoxyribodipyrimidine photolyase (DNA photolyase)	3088362	3089765	1404	3	2557	-4.86	7.22e-151	L
TK0001_v2_5872	CDS	-	conserved protein of unknown function	5469905	5470054	150	-2	27	-4.92	2.98e-30	L
TK0001_v2_3960	CDS	-	putative DNA topoisomerase I	3707856	3709058	1203	-1	3451	-5.76	1.08e-182	L
TK0001_v2_4469	CDS	-	putative UV damage endonuclease	4209908	4211002	1095	-2	1888	-5.82	5.33e-183	L
TK0001_v2_4114	CDS	-	putative polysaccharide export protein	3848016	3848594	579	3	410	4.39	2.47e-118	M
TK0001_v2_0350	CDS	-	conserved protein of unknown function; omp like	297068	297931	864	2	2563	3.73	3.25e-118	M
TK0001_v2_2889	CDS	-	putative cell wall hydrolase (fragment)	2640217	2640678	462	1	365	3.67	3.06e-94	M
TK0001_v2_4113	CDS	-	putative succinoglycan biosynthesis transport protein exoP	3845380	3847794	2415	-3	1059	3.55	9.36e-105	M
TK0001_v2_2240	CDS	-	protein of unknown function; putative exported protein	2034243	2035139	897	-1	746	3.39	7.33e-88	M
TK0001_v2_2990	CDS	-	protein of unknown function; putative exported protein	2743406	2744143	738	-2	2948	3.18	4.79e-90	M
TK0001_v2_1466	fCDS	-	fragment of protein of unknown function; putative membrane protein transport family (part 2)	1366454	1367209	756	-2	309	3.14	6.47e-70	M
TK0001_v2_2785	CDS	-	putative peptidase precursor	2547338	2548516	1179	2	298	3.02	3.3e-67	M
TK0001_v2_2485	CDS	-	conserved protein of unknown function	2276080	2279418	3339	-3	2055	3	1.81e-82	M
TK0001_v2_0351	CDS	-	conserved protein of unknown function; omp like	298112	298969	858	2	1700	2.94	4.56e-79	M
TK0001_v2_2888	CDS	-	exported protein of unknown function	2639831	2640220	390	2	422	2.73	3.45e-60	M
TK0001_v2_2818	CDS	-	putative lipoprotein UPF0169; putative exported protein	2579910	2580785	876	-1	2457	2.67	1.41e-66	M
TK0001_v2_2243	CDS	-	putative capsule polysaccharide export outer membrane protein	2037044	2038210	1167	2	1582	2.65	5.06e-67	M
TK0001_v2_2822	CDS	-	putative cell division protein (FtsQ-like)	2585596	2586534	939	-3	2280	2.57	4.23e-62	M
TK0001_v2_1467	fCDS	-	fragment of protein of unknown function; putative membrane protein transport family (part 1)	1367224	1367778	555	-3	536	2.54	1.62e-54	M
TK0001_v2_2553	CDS	-	putative rare lipoprotein A precursor	2347874	2348221	348	-2	217	2.45	5.9e-44	M
TK0001_v2_3353	CDS	-	putative capsular polysaccharide biosynthesis/export protein, (kpsS, Synonyms : wcbO)	3078084	3079391	1308	-1	957	2.41	1.64e-53	M
TK0001_v2_1438	CDS	-	conserved protein of unknown function; putative exported protein	1331561	1332508	948	2	599	2.3	8.65e-47	M
TK0001_v2_3356	CDS	-	putative capsule polysaccharide export outer membrane protein	3083377	3084549	1173	1	1310	2.3	9.27e-51	M
TK0001_v2_4381	CDS	-	putative TonB family protein	4122802	4123902	1101	1	1386	2.23	2.36e-48	M
TK0001_v2_1375	CDS	-	Putative capsule polysaccharide export inner-membrane protein (kpsE-like)	1270324	1271670	1347	-3	608	2.22	4.22e-43	M
TK0001_v2_5404	CDS	-	putative Capsule polysaccharide export inner-membrane protein	5075380	5076624	1245	-3	334	2.21	1.3e-39	M
TK0001_v2_1208	CDS	-	putative protein precursor, N-terminal membrane lipoprotein lipid attachment site and C-terminal peptidase domain	1102834	1104189	1356	1	3174	2.17	3.13e-45	M
TK0001_v2_1630	CDS	-	Glycosyl transferase group 1 (fragment)	1527310	1528140	831	-3	940	2.07	7.02e-38	M
TK0001_v2_0802	CDS	-	RND efflux transporter, MFP subunit	714455	715600	1146	2	3861	2.06	5.56e-43	M
TK0001_v2_0658	CDS	mraW	S-adenosyl-dependent methyltransferase	563393	564454	1062	2	786	2.01	4.25e-38	M
TK0001_v2_1927	CDS	-	conserved exported protein of unknown function	1795582	1796154	573	-3	562	-2.02	3.41e-30	M
TK0001_v2_1324	CDS	-	Putative N-acetylmannosaminyltransferase tagA	1215499	1216278	780	1	301	-2.28	1.23e-37	M
TK0001_v2_2859	CDS	-	putative penicillin binding protein, beta-lactamase/transpeptidase-like superfamily	2617606	2618865	1260	-3	5150	-2.31	1.9e-42	M
TK0001_v2_4369	CDS	-	putative glycosyl transferase	4112815	4113948	1134	1	3.23e+4	-2.36	5.75e-31	M
TK0001_v2_1323	CDS	-	putative sugar nucleotide dehydratase	1214501	1215502	1002	2	722	-2.41	2.21e-44	M
TK0001_v2_0134	CDS	-	conserved protein of unknown function; putative glycosyl transferase	121576	122517	942	-3	147	-2.52	1.82e-34	M
TK0001_v2_3945	CDS	murA	UDP-N-acetylglucosamine 1-carboxyvinyltransferase	3695506	3696795	1290	1	6673	-2.77	2.3e-55	M
TK0001_v2_0082	CDS	-	putative glycosyl transferase	69447	70553	1107	3	55	-2.79	1.56e-26	M
TK0001_v2_3126	CDS	ycjG	L-Ala-D/L-Glu epimerase	2887506	2888486	981	-1	1481	-3.63	1.06e-89	M
TK0001_v2_1104	CDS	-	putative sugar phosphate isomerase (SIS); putative regulatory component	1002358	1003299	942	1	2263	-4.06	7.51e-114	M
TK0001_v2_4913	CDS	frc	formyl-CoA transferase, NAD(P)-binding	4623327	4624616	1290	3	730	-4.1	4.11e-104	M
TK0001_v2_0080	CDS	-	putative dTDP-glucose 4,6-dehydratase	67073	68164	1092	2	200	-4.15	5e-79	M
TK0001_v2_1105	CDS	-	putative Glucosamine-fructose-6-phosphate aminotransferase (gmlS-like)	1003296	1004306	1011	3	1465	-4.2	7.82e-115	M
TK0001_v2_0136	CDS	-	protein of unknown function	123715	124458	744	-3	121	-4.61	1.81e-72	M
TK0001_v2_0137	CDS	-	putative glycosyl transferase (fragment)	123783	124079	297	-1	70	-4.64	1.16e-49	M
TK0001_v2_1896	CDS	-	Putative MscS mechanosensitive ion channel	1765201	1766382	1182	-3	1056	-4.68	1.25e-127	M
TK0001_v2_6043	CDS	-	putative L,D-transpeptidase catalytic domain (YkuD)	5585685	5586794	1110	3	2662	-4.76	1.84e-148	M
TK0001_v2_0452	CDS	-	conserved protein of unknown function; putative OmpA family member	396720	398912	2193	-1	1.56e+4	-4.85	2.04e-120	M
TK0001_v2_0138	CDS	-	Putative sugar transferase (fragment)	124115	124675	561	-2	144	-4.87	3.41e-88	M
TK0001_v2_0079	CDS	-	Putative UDP-glucose 4-epimerase	65964	67076	1113	3	635	-4.87	5.01e-124	M
TK0001_v2_0139	CDS	-	putative Sucrose-phosphate synthase	124697	126826	2130	-2	2227	-5.45	5.95e-164	M
TK0001_v2_4040	CDS	-	RND efflux transporter, MFP subunit	3775229	3776968	1740	2	8068	-6.91	5.73e-208	M
TK0001_v2_2706	CDS	fliM	flagellar motor switch protein FliM	2484324	2485544	1221	-1	575	3.74	1.04e-99	N
TK0001_v2_2709	CDS	flgF	flagellar basal-body rod protein flgF	2486417	2487157	741	2	144	3.59	1.66e-64	N
TK0001_v2_2707	CDS	fliL	Flagellar fliL protein	2485624	2486142	519	-3	226	3.37	2.76e-71	N
TK0001_v2_2710	CDS	flgG	flagellar biosynthesis; cell-distal portion of basal-body rod	2487184	2487975	792	1	161	3.22	7.42e-59	N
TK0001_v2_3415	CDS	cpaD	pilus assembly protein cpaD	3144799	3145545	747	-3	449	3.17	6.3e-78	N
TK0001_v2_1366	CDS	-	putative flagellar basal-body rod modification protein (Synonyms : FlgD flaV, fla FIV, fla FVI)	1262096	1262776	681	2	298	3.04	6.13e-67	N
TK0001_v2_4876	CDS	-	conserved protein of unknown function; putative Flagellin C-terminal domain	4589229	4590428	1200	3	5049	3	9.36e-79	N
TK0001_v2_3279	CDS	fliE	Flagellar hook-basal body complex protein FliE	3004612	3004935	324	1	308	2.96	5.82e-64	N
TK0001_v2_3277	CDS	flgB	flagellar basal-body rod protein FlgB	3003745	3004161	417	1	390	2.95	5.23e-67	N
TK0001_v2_2717	CDS	flgI	flagella basal body protein	2491445	2492587	1143	-2	258	2.9	5.11e-58	N
TK0001_v2_2713	fCDS	flgH	fragment of Flagellar L-ring protein precursor (Basal body L-ring protein) (part 2)	2489560	2489847	288	1	96	2.84	2.42e-39	N
TK0001_v2_0359	CDS	-	putative chemotaxis protein (flagellar motor component)	305918	306691	774	-2	407	2.81	3.39e-62	N
TK0001_v2_1368	CDS	fliF	flagellar biosynthesis; basal-body MS(membrane and supramembrane)-ring and collar protein	1263454	1265076	1623	1	375	2.76	1.59e-57	N
TK0001_v2_3278	CDS	flgC	flagellar basal-body rod protein flgC	3004196	3004606	411	2	503	2.75	5.74e-63	N
TK0001_v2_2712	fCDS	flgH	fragment of Flagellar L-ring protein precursor (Basal body L-ring protein) (part 1)	2489094	2489717	624	3	136	2.75	7.23e-47	N
TK0001_v2_5651	CDS	flgF	Flagellar basal-body rod protein flgF	5267261	5267989	729	-2	268	2.63	1.02e-45	N
TK0001_v2_1369	CDS	fliG	Flagellar motor switch protein	1265120	1266175	1056	2	581	2.58	6.9e-57	N
TK0001_v2_1365	CDS	-	putative flagellar hook length determination protein	1260524	1262086	1563	2	209	2.56	7.37e-46	N
TK0001_v2_1229	CDS	-	putative flagellar motor switch protein FliN	1127243	1127548	306	2	128	2.55	4.2e-35	N
TK0001_v2_2711	CDS	flgA	Flageller protein FlgA	2487990	2489078	1089	3	100	2.41	2.05e-31	N
TK0001_v2_5400	CDS	flhA	Flagellar biosynthesis protein	5071965	5074106	2142	-1	387	2.34	4.98e-43	N
TK0001_v2_0358	CDS	-	putative chemotaxis protein MotB	305070	305903	834	-1	205	2.31	6.5e-39	N
TK0001_v2_3280	CDS	fliQ	flagellar biosynthesis	3005017	3005283	267	1	106	2.26	1.81e-27	N
TK0001_v2_5243	CDS	flgE	putative Flagellar hook protein flgE	4936531	4937913	1383	-3	918	2.06	1.66e-40	N
TK0001_v2_1370	CDS	-	Putative flagellar assembly protein FliH	1266172	1266798	627	1	168	2.02	1.12e-28	N
TK0001_v2_2946	CDS	-	putative MCP methyltransferase, CheR-type	2696880	2698331	1452	-1	801	-2.49	3.34e-51	N
TK0001_v2_2976	CDS	-	Conserved protein, TPR repeat containing	2731195	2733348	2154	1	1116	3.38	6.44e-96	O
TK0001_v2_0279	CDS	-	glutaredoxin-like protein	228608	228943	336	-2	1.38e+4	-2.02	2.63e-30	O
TK0001_v2_0395	CDS	-	serine protease	341901	343046	1146	-1	471	-2.1	2.38e-34	O
TK0001_v2_3624	CDS	trx	thioredoxin	3396482	3397390	909	-2	6815	-2.11	3.35e-34	O
TK0001_v2_0278	CDS	-	Putative FAD-dependent pyridine nucleotide-disulphide oxidoreductase	227633	228535	903	-2	6505	-2.23	7.25e-39	O
TK0001_v2_3626	CDS	yqjG	S-transferase	3398212	3399201	990	-3	478	-2.29	4.83e-40	O
TK0001_v2_0882	CDS	trx	thioredoxin	803118	803438	321	-1	2.38e+4	-2.38	2.88e-35	O
TK0001_v2_5692	CDS	hslV	ATP-dependent protease	5306566	5307126	561	-3	2627	-2.4	1.49e-45	O
TK0001_v2_5691	CDS	hslU	ATP-dependent protease, ATP-binding subunit	5305141	5306454	1314	-3	7920	-2.41	1.35e-43	O
TK0001_v2_1606	CDS	-	protein of unknown function	1501312	1502127	816	1	734	-2.57	8.04e-50	O
TK0001_v2_5305	CDS	-	putative sulfurtransferase tusA	4986695	4986961	267	-2	166	-2.59	8.6e-44	O
TK0001_v2_5341	CDS	msrB	methionine sulfoxide reductase (Peptide- methionine (R)-S-oxide reductase)	5014728	5015144	417	3	2091	-2.67	5.01e-56	O
TK0001_v2_1141	CDS	-	putative heat shock protein DnaJ	1035033	1035977	945	3	4465	-2.72	2.71e-57	O
TK0001_v2_1505	CDS	sufB	ABC transporter, permease; Fe-S cluster assembly protein	1396307	1397776	1470	-2	2.38e+4	-2.74	1.88e-43	O
TK0001_v2_0651	CDS	fbp	peptidyl-prolyl cis-trans isomerase	557504	557926	423	2	7332	-2.8	8.35e-58	O
TK0001_v2_1175	CDS	ibpA	small heat shock protein	1071272	1071775	504	-2	2.31e+4	-2.89	2.93e-50	O
TK0001_v2_1504	CDS	sufC	ABC transporter, ATPase; Fe-S cluster assembly protein	1395269	1396021	753	-2	1.28e+4	-2.93	1.28e-54	O
TK0001_v2_2610	CDS	-	glutathione S-transferase	2394984	2395691	708	3	1.08e+4	-2.99	1.26e-57	O
TK0001_v2_5113	CDS	-	conserved protein of unknown function	4819453	4820181	729	-3	975	-3.03	1.28e-68	O
TK0001_v2_3443	CDS	lon	ATP-dependent protease La	3169749	3172169	2421	-1	1.32e+5	-3.04	3.44e-28	O
TK0001_v2_0121	CDS	-	putative nitrite reductase, formate-dependent, penta-heme cytochrome c	105011	105670	660	-2	508	-3.09	3.24e-69	O
TK0001_v2_1501	CDS	-	ABC transporter, permease; Fe-S cluster assembly protein (fragment)	1393945	1394517	573	-3	1.05e+4	-3.1	6.5e-63	O
TK0001_v2_1502	CDS	-	protein of unknown function	1394003	1394845	843	-2	1.45e+4	-3.11	3.5e-59	O
TK0001_v2_1503	CDS	-	protein of unknown function	1394724	1395269	546	-1	1.03e+4	-3.13	2.2e-63	O
TK0001_v2_5114	CDS	-	conserved protein of unknown function	4820248	4820571	324	-3	524	-3.23	7.84e-68	O
TK0001_v2_2091	CDS	-	putative molecular chaperone, heat shock Hsp20 family	1919302	1919778	477	-3	949	-3.27	1.34e-70	O
TK0001_v2_2443	CDS	msrA	peptide methionine sulfoxide reductase	2238029	2238688	660	-2	3257	-3.33	1.2e-79	O
TK0001_v2_4375	CDS	ibpA	small heat shock protein	4119958	4120389	432	-3	1.65e+4	-3.43	5.86e-72	O
TK0001_v2_2810	CDS	dnaK	Chaperone protein DnaK	2569515	2571434	1920	-1	1.60e+5	-3.56	1.09e-33	O
TK0001_v2_1701	CDS	-	putative stress response protein acid-resistance protein (HdeA, histone-like nucleoid structuring-dependent expression A protein)	1586004	1586363	360	-1	480	-3.6	8.98e-84	O
TK0001_v2_2027	CDS	-	putative molecular chaperone, heat shock Hsp20 family	1871115	1871594	480	-1	2644	-3.89	3.03e-98	O
TK0001_v2_4928	CDS	-	conserved protein of unknown function; putative OsmC-like domain	4639729	4640172	444	1	622	-4.15	2e-105	O
TK0001_v2_4955	CDS	-	putative Thioredoxin reductase	4668962	4669939	978	-2	784	-4.52	2.42e-115	O
TK0001_v2_1176	CDS	pcm	L-isoaspartate protein carboxylmethyltransferase type II	1072007	1072627	621	-2	585	-4.99	2.33e-136	O
TK0001_v2_1918	CDS	-	putative glutathione S-transferase	1789913	1790689	777	2	722	-5.23	2.9e-141	O
TK0001_v2_3525	CDS	clpB	protein disaggregation chaperone	3297810	3300434	2625	-1	9.24e+4	-5.83	5.13e-89	O
TK0001_v2_0752	CDS	ibpA	heat shock chaperone	669235	669705	471	1	2.73e+5	-5.89	5.84e-55	O
TK0001_v2_1415	CDS	-	putative glutathione S-transferase	1305720	1306448	729	3	2009	-6.21	1.01e-202	O
TK0001_v2_3927	CDS	-	putative TonB-dependent siderophore receptor	3678092	3680272	2181	2	5777	6.69	3.99e-261	P
TK0001_v2_5663	CDS	-	putative TonB-dependent siderophore receptor	5277523	5279709	2187	-3	1617	4.88	2.23e-172	P
TK0001_v2_5782	fCDS	fbpA	fragment of ABC transporter, periplasmic protein precursor, putative iron transporter (part 1)	5383438	5384223	786	-3	1296	4.82	1.54e-164	P
TK0001_v2_5781	fCDS	fbpA	fragment of ABC transporter, periplasmic protein precursor, putative iron transporter (part 2)	5383178	5383474	297	-2	480	4.82	1.76e-139	P
TK0001_v2_5780	CDS	fpbB	ABC transporter, permease precursor, putative iron transporter	5381449	5383101	1653	-3	453	4.08	3.92e-106	P
TK0001_v2_1338	CDS	-	putative TonB-dependent siderophore receptor	1234675	1237032	2358	1	1102	3.86	2.67e-118	P
TK0001_v2_3801	CDS	-	TonB-dependent siderophore receptor (fragment)	3531065	3532378	1314	2	635	3.82	1.12e-101	P
TK0001_v2_2160	CDS	-	TonB-dependent receptor	1981531	1983864	2334	1	659	3.18	2.34e-80	P
TK0001_v2_4120	CDS	-	putative TonB-dependent receptor precursor	3853099	3855618	2520	-3	1.04e+4	3.05	3.77e-75	P
TK0001_v2_3802	CDS	-	TonB-dependent siderophore receptor (fragment)	3532403	3533245	843	2	122	2.84	2.13e-40	P
TK0001_v2_4640	CDS	-	putative outer membrane receptor for iron transport	4375274	4377427	2154	-2	407	2.6	2.33e-53	P
TK0001_v2_3953	CDS	ftr	Iron permease FTR1	3700893	3701723	831	-1	1289	2.32	1.34e-51	P
TK0001_v2_2068	CDS	-	Anti-FecI sigma factor, FecR	1897048	1898052	1005	1	417	2.06	1.16e-34	P
TK0001_v2_4858	CDS	-	ABC transporter, periplasmic protein	4572233	4573213	981	2	755	2.02	1.88e-37	P
TK0001_v2_2016	CDS	-	putative manganese transporter	1864685	1866016	1332	-2	541	-2.04	5.08e-28	P
TK0001_v2_2284	CDS	-	Drug resistance transporter, Bcr/CflA family	2085336	2086721	1386	3	335	-2.08	5.38e-32	P
TK0001_v2_3642	CDS	cysD	ATP sulfurylase, subunit 2 (ATP:sulfate adenylyltransferase)	3415005	3415934	930	3	4810	-2.13	4.81e-36	P
TK0001_v2_0901	CDS	-	conserved protein of unknown function; putative Tellurite resistance protein	825874	826323	450	1	1284	-2.13	6.05e-38	P
TK0001_v2_3591	CDS	kup	potassium uptake protein Kup	3366119	3368047	1929	2	345	-2.13	1.45e-34	P
TK0001_v2_3377	CDS	yejE	putative oligopeptide transporter subunit ; permease component of ABC superfamily transporter	3111094	3112296	1203	1	4807	-2.22	2.06e-38	P
TK0001_v2_4478	CDS	-	protein of unknown function	4219840	4220451	612	1	274	-2.25	2.47e-33	P
TK0001_v2_0931	CDS	-	transporter, betaine/carnitine/choline transporter (BCCT) family	851432	853411	1980	-2	1032	-2.34	2.37e-46	P
TK0001_v2_3641	CDS	cysH	Phosphoadenosine phosphosulfate reductase (PAPS reductase, thioredoxin dependent) (PAdoPS reductase) (3'- phosphoadenylyl-sulfate reductase) (PAPS sulfotransferase)	3414196	3415005	810	1	3873	-2.4	1.77e-47	P
TK0001_v2_5332	CDS	-	conserved protein of unknown function; putative inner membrane protein alx	5005712	5006737	1026	-2	2334	-2.42	5.81e-51	P
TK0001_v2_4479	CDS	-	putative CysQ protein (PAPS (adenosine 3'-phosphate 5'-phosphosulfate) 3'(2'),5'-bisphosphate nucleotidase) (fragment)	4220144	4220815	672	2	240	-2.44	2.22e-34	P
TK0001_v2_4435	CDS	-	Membrane protein, TerC family	4179156	4179902	747	3	1018	-2.45	1.33e-47	P
TK0001_v2_6036	CDS	-	putative metal-binding protein	5580108	5580329	222	3	1013	-2.61	5.63e-52	P
TK0001_v2_3822	CDS	-	putative TonB-dependent receptor/siderophore receptor protein	3553742	3555901	2160	-2	670	-2.62	1.62e-50	P
TK0001_v2_1359	CDS	-	Carbonic anhydrase	1254948	1255688	741	3	609	-2.66	1.62e-48	P
TK0001_v2_4029	CDS	zntA	Zinc, cobalt and lead efflux system (P-type ATPase)	3763784	3765916	2133	2	440	-2.67	1.12e-48	P
TK0001_v2_0092	CDS	-	conserved protein of unknown function	78843	80204	1362	-1	782	-2.74	1.33e-56	P
TK0001_v2_1994	CDS	-	cation-transporting ATPase (P-type)	1846997	1849741	2745	-2	838	-2.78	4.5e-62	P
TK0001_v2_3135	CDS	-	conserved protein of unknown function	2897419	2898213	795	1	258	-2.81	6.42e-55	P
TK0001_v2_2017	CDS	-	conserved protein of unknown function	1866013	1866270	258	-3	981	-3	8.42e-59	P
TK0001_v2_2952	CDS	-	RND efflux transporter, HME family, translocase subunit	2702410	2705586	3177	1	1009	-3	9.41e-64	P
TK0001_v2_2688	CDS	-	membrane protein of unknown function	2465555	2466487	933	2	1022	-3.12	5.45e-73	P
TK0001_v2_6089	CDS	-	putative transport protein	5623448	5624335	888	2	430	-3.14	2.64e-67	P
TK0001_v2_0837	fCDS	modA	fragment of molybdate ABC transporter, periplasmic molybdate-binding protein (part 1)	753857	754804	948	2	1223	-3.15	1.07e-73	P
TK0001_v2_4047	CDS	-	cation transporting P-type ATPase (fragment)	3783224	3784480	1257	2	357	-3.31	7.04e-73	P
TK0001_v2_5257	fCDS	-	fragment of Na+/H+ antiporter (part 2)	4947672	4948292	621	3	148	-3.31	5.23e-58	P
TK0001_v2_5256	fCDS	-	fragment of Na+/H+ antiporter (part 1)	4946714	4947718	1005	2	180	-3.54	1.41e-66	P
TK0001_v2_2295	CDS	-	alkanesulfonate transport protein, periplasmic-binding subunit, ABC superfamily (modular protein)	2099309	2101387	2079	-2	3940	-3.62	6.81e-91	P
TK0001_v2_4035	CDS	-	RND efflux transporter, HME family, translocase subunit	3769986	3773147	3162	3	1166	-3.79	5.66e-97	P
TK0001_v2_2296	CDS	-	alkanesulfonate transport protein, periplasmic-binding subunit, ABC superfamily (fragment)	2099347	2099922	576	-3	891	-3.93	9.12e-98	P
TK0001_v2_3435	CDS	-	Putative oligopeptide transporter, OPT superfamily	3161546	3163567	2022	-2	399	-4.04	2.26e-98	P
TK0001_v2_4046	CDS	-	membrane protein of unknown function	3782437	3783273	837	1	515	-4.15	3.73e-102	P
TK0001_v2_1526	CDS	-	C4-dicarboxylic acid, orotate and citrate transporter (modular protein)	1421323	1423461	2139	-3	2561	-4.16	3.25e-116	P
TK0001_v2_4213	CDS	bfr	bacterioferritin	3942161	3942658	498	2	3.23e+4	-4.18	3.27e-81	P
TK0001_v2_4038	CDS	copP	CopP metal-binding protein, putative exported protein	3774368	3774580	213	2	1782	-4.26	2.36e-121	P
TK0001_v2_3112	CDS	-	copper-transporting P-type ATPase	2871137	2873635	2499	-2	2327	-4.47	2.31e-129	P
TK0001_v2_2275	CDS	-	putative multidrug efflux protein (modular protein)	2073257	2075254	1998	2	407	-4.48	1.25e-104	P
TK0001_v2_4034	CDS	-	RND efflux transporter, MFP subunit	3768466	3769989	1524	1	616	-4.73	5.55e-119	P
TK0001_v2_3014	CDS	-	putative manganese catalase	2763828	2764685	858	-1	2024	-5.1	4.23e-164	P
TK0001_v2_5031	CDS	trkD	potassium uptake protein Kup	4739715	4741625	1911	-1	2230	-5.11	3.9e-156	P
TK0001_v2_1597	CDS	-	RND efflux transporter, HAE1 family, translocase subunit	1486476	1489655	3180	-1	1990	-5.22	8.62e-157	P
TK0001_v2_1215	CDS	cat	Manganese catalase	1110347	1111270	924	-2	4650	-5.42	4.66e-171	P
TK0001_v2_0048	CDS	katA	catalase (hydroperoxidase II)	40761	42233	1473	3	1.84e+4	-5.92	1.21e-152	P
TK0001_v2_4041	CDS	-	RND efflux transporter, HME family, translocase subunit	3776982	3780131	3150	3	7603	-6.34	9.03e-199	P
TK0001_v2_1113	CDS	-	putative cation transport protein	1009534	1010556	1023	1	7678	-6.59	8.81e-205	P
TK0001_v2_0428	CDS	-	Dps protein family starvation-inducible DNA-binding protein	374372	374899	528	-2	5.21e+4	-6.84	7.95e-138	P
TK0001_v2_1773	CDS	-	siderophore biosynthesis protein, IucA/IucC family	1651956	1653740	1785	-1	812	3.25	8.95e-89	Q
TK0001_v2_0707	CDS	-	putative o-succinylbenzoate--CoA ligase	620447	621808	1362	2	269	2.91	7.38e-60	Q
TK0001_v2_2978	CDS	-	Amino acid adenylation domain-containing protein	2733784	2735328	1545	1	2703	2.75	1.37e-66	Q
TK0001_v2_1281	CDS	-	protein of unknown function	1177859	1179259	1401	2	523	2.61	5.45e-56	Q
TK0001_v2_3140	CDS	-	putative cytochrome P450 hydroxylase superfamily proteins	2900792	2902192	1401	2	352	-2.19	4.72e-37	Q
TK0001_v2_0024	CDS	-	conserved protein of unknown function; putative SAM-dependent methyltransferase	18157	19050	894	-3	951	-2.24	4.73e-40	Q
TK0001_v2_3317	CDS	-	protein of unknown function, putative extracellular protein with a calcium ion binding domain	3041707	3042792	1086	1	176	-2.35	2.81e-37	Q
TK0001_v2_4172	CDS	-	putative carboxymethylenebutenolidase precursor (dienelactone hydrolase) (tat pathway signal)	3899206	3900081	876	-3	566	-2.47	3.87e-45	Q
TK0001_v2_1714	CDS	-	putative Poly(3-hydroxybutyrate) depolymerase	1596579	1597838	1260	-1	2307	-2.58	2.14e-55	Q
TK0001_v2_0266	CDS	mdcA	malonate decarboxylase, alpha subunit	215708	217354	1647	-2	221	-2.74	1.09e-46	Q
TK0001_v2_3581	CDS	-	periplasmic oxidoreductase, DsbA family	3353460	3354086	627	3	1277	-3.68	2.74e-91	Q
TK0001_v2_4673	CDS	-	putative Isochorismatase hydrolase	4403949	4404560	612	3	692	-3.77	6.22e-89	Q
TK0001_v2_1477	CDS	-	putative cytochrome P450 reductase	1376243	1377481	1239	2	1206	-3.9	2.53e-100	Q
TK0001_v2_2228	CDS	-	putative Fumarylacetoacetate (FAA) hydrolase	2024703	2025398	696	-1	1550	-5.28	4.58e-153	Q
TK0001_v2_4524	CDS	-	putative Poly(3-hydroxybutyrate) depolymerase	4263831	4265099	1269	3	1.11e+4	-7.01	1.42e-211	Q
TK0001_v2_3125	CDS	-	protein of unknown function	2886378	2887496	1119	3	1467	6.08	3.22e-219	S
TK0001_v2_0352	CDS	-	Porin	299210	300136	927	2	1791	4.93	6.21e-171	S
TK0001_v2_2318	CDS	-	protein of unknown function	2121658	2122011	354	-3	271	4.13	1.28e-98	S
TK0001_v2_0275	CDS	-	protein of unknown function	225375	226211	837	3	1122	3.82	7.12e-117	S
TK0001_v2_5264	CDS	-	conserved exported protein of unknown function	4951450	4952235	786	1	435	3.71	3.5e-91	S
TK0001_v2_6110	CDS	-	conserved protein of unknown function	5636301	5636576	276	-1	693	3.7	6.06e-100	S
TK0001_v2_1052	CDS	-	conserved protein of unknown function	959778	960134	357	3	764	3.69	8.83e-102	S
TK0001_v2_4930	CDS	-	conserved protein of unknown function	4640697	4641887	1191	-1	342	3.64	8.57e-90	S
TK0001_v2_1950	CDS	-	conserved protein of unknown function	1813153	1815093	1941	1	242	3.55	6.56e-77	S
TK0001_v2_0455	CDS	-	conserved protein of unknown function; putative exported protein	400797	401120	324	-1	845	3.44	1.08e-97	S
TK0001_v2_5654	CDS	-	protein of unknown function	5269421	5269990	570	-2	163	3.2	4.88e-56	S
TK0001_v2_3563	CDS	-	conserved protein of unknown function	3334458	3335576	1119	3	258	3.19	1.34e-68	S
TK0001_v2_0706	CDS	-	conserved protein of unknown function	620184	620441	258	3	148	3.12	1.33e-54	S
TK0001_v2_4377	CDS	-	conserved protein of unknown function; putative exported protein	4120958	4121440	483	2	3170	3.03	3.34e-82	S
TK0001_v2_4186	CDS	-	conserved exported protein of unknown function	3915745	3916362	618	1	969	2.97	1.45e-76	S
TK0001_v2_4865	CDS	-	conserved protein of unknown function	4579934	4580683	750	2	107	2.92	4.85e-40	S
TK0001_v2_2159	CDS	-	conserved protein of unknown function; putative membrane protein (4 PEPSY-associated transmembrane helices)	1980047	1981423	1377	2	982	2.81	4.08e-70	S
TK0001_v2_5215	CDS	-	exported protein of unknown function	4912053	4912556	504	3	1551	2.7	1.14e-67	S
TK0001_v2_2716	CDS	-	conserved protein of unknown function; putative exported protein	2491059	2491418	360	-1	124	2.69	1.86e-38	S
TK0001_v2_3564	CDS	-	conserved protein of unknown function	3335573	3337258	1686	2	339	2.68	7.19e-57	S
TK0001_v2_2391	CDS	-	putative L,D-transpeptidase catalytic domain (YkuD)	2189193	2189792	600	-1	902	2.67	1.58e-64	S
TK0001_v2_6028	CDS	-	conserved protein of unknown function; SH3 domain	5573381	5573974	594	-2	924	2.65	3.03e-64	S
TK0001_v2_5311	CDS	-	protein of unknown function precursor; putative exported protein	4991193	4991795	603	3	819	2.65	1.58e-61	S
TK0001_v2_3970	CDS	-	conserved protein of unknown function; putative exported protein	3717900	3718760	861	-1	1927	2.6	2.69e-65	S
TK0001_v2_3333	CDS	-	putative transglycosylase	3060734	3061879	1146	-2	831	2.6	2.75e-59	S
TK0001_v2_2705	CDS	-	conserved protein of unknown function; putative exported protein	2483822	2484310	489	-2	187	2.59	7.69e-47	S
TK0001_v2_6067	CDS	-	protein of unknown function; putative membrane protein	5604418	5605011	594	1	59	2.57	2.79e-21	S
TK0001_v2_2704	CDS	-	conserved protein of unknown function; putative exported protein	2483028	2483825	798	-1	149	2.52	6.19e-39	S
TK0001_v2_3454	CDS	-	conserved protein of unknown function	3230011	3230811	801	-3	1241	2.47	7.77e-59	S
TK0001_v2_0541	CDS	-	protein of unknown function	472638	474779	2142	-1	1.73e+4	2.45	2.72e-44	S
TK0001_v2_2252	CDS	-	conserved protein of unknown function; putative membrane protein precursor	2048949	2050082	1134	-1	982	2.42	1.58e-53	S
TK0001_v2_5652	CDS	-	protein of unknown function	5267995	5269248	1254	-3	506	2.42	1.06e-49	S
TK0001_v2_0184	CDS	-	conserved protein of unknown function	159217	160266	1050	-3	2356	2.38	4.08e-51	S
TK0001_v2_0182	CDS	-	conserved protein of unknown function	158276	159148	873	-2	970	2.36	3.49e-49	S
TK0001_v2_2274	CDS	-	conserved protein of unknown function; putative exported protein	2072090	2072977	888	-2	1325	2.35	2.67e-53	S
TK0001_v2_2916	CDS	-	conserved protein of unknown function; putative exported protein	2665082	2665933	852	-2	886	2.35	2.48e-50	S
TK0001_v2_2715	CDS	-	conserved protein of unknown function	2490590	2491069	480	-2	140	2.31	1.94e-33	S
TK0001_v2_3164	CDS	-	protein of unknown function	2922037	2923410	1374	1	2769	2.31	3.48e-53	S
TK0001_v2_3550	CDS	-	protein of unknown function	3323309	3324061	753	2	81	2.3	1.47e-20	S
TK0001_v2_6051	CDS	-	putative extracellular ligand-binding receptor precursor	5591732	5592943	1212	2	357	2.3	1.37e-41	S
TK0001_v2_0938	CDS	-	conserved protein of unknown function; putative exported protein	859665	860561	897	3	626	2.27	4.92e-47	S
TK0001_v2_0453	CDS	-	protein of unknown function; putative exported protein	399055	400155	1101	-3	917	2.27	2.69e-48	S
TK0001_v2_2783	CDS	-	protein of unknown function	2545739	2546617	879	-2	117	2.26	1.17e-26	S
TK0001_v2_0595	CDS	-	conserved protein of unknown function	503723	504274	552	2	745	2.25	1.9e-45	S
TK0001_v2_0439	CDS	tolA	membrane anchored protein in TolA-TolQ-TolR complex	383800	385173	1374	1	555	2.25	3.22e-46	S
TK0001_v2_2920	CDS	-	conserved protein of unknown function	2667876	2668631	756	3	139	2.24	5.47e-31	S
TK0001_v2_6156	CDS	-	conserved protein of unknown function	5672969	5673946	978	2	2127	2.24	4.74e-49	S
TK0001_v2_1262	CDS	-	putative lipolytic enzyme, putative esterase, G-D-S-L family	1161126	1161929	804	-1	374	2.24	4.77e-42	S
TK0001_v2_3587	CDS	-	conserved protein of unknown function	3361247	3362452	1206	2	409	2.22	7.9e-41	S
TK0001_v2_5288	CDS	-	protein of unknown function; putative exported protein	4969923	4970912	990	-1	650	2.2	4.01e-43	S
TK0001_v2_2884	CDS	-	putative L,D-transpeptidase catalytic domain (YkuD)	2635383	2635949	567	3	610	2.18	7.63e-43	S
TK0001_v2_1340	CDS	-	conserved protein of unknown function, putative membrane protein, putative iron uptake protein	1237353	1238945	1593	3	830	2.15	6.26e-42	S
TK0001_v2_5083	CDS	-	putative SCP-like extracellular protein	4789623	4790111	489	-1	92	2.15	2.48e-26	S
TK0001_v2_3825	CDS	-	protein of unknown function; putative exported protein	3558866	3560128	1263	-2	1.61e+4	2.14	2.62e-37	S
TK0001_v2_0035	CDS	-	conserved protein of unknown function; putative exported protein	31092	32126	1035	-1	108	2.13	1.46e-25	S
TK0001_v2_2251	CDS	-	protein of unknown function; putative exported protein	2048335	2048958	624	-3	1044	2.13	1.9e-43	S
TK0001_v2_5269	CDS	-	protein of unknown function	4956610	4957443	834	-3	604	2.12	9.25e-36	S
TK0001_v2_0947	CDS	-	putative Nodulation protein H	868615	869265	651	-3	1659	2.12	1.33e-41	S
TK0001_v2_2979	CDS	-	protein of unknown function	2735329	2736141	813	1	977	2.09	2.24e-38	S
TK0001_v2_0471	CDS	-	conserved protein of unknown function; putative exported protein	414990	416390	1401	-1	2615	2.07	2.59e-41	S
TK0001_v2_3974	CDS	-	conserved protein of unknown function	3721480	3721713	234	-3	620	2.05	8.13e-35	S
TK0001_v2_2244	CDS	-	putative nucleoside phosphorylase	2038207	2038914	708	1	198	2.02	1.15e-29	S
TK0001_v2_2276	CDS	-	protein of unknown function; putative membrane protein	2074790	2075263	474	-2	95	2	7.13e-21	S
TK0001_v2_5357	CDS	-	conserved protein of unknown function	5027888	5028259	372	-2	389	-2	3.54e-31	S
TK0001_v2_5599	CDS	-	conserved protein of unknown function	5218821	5219438	618	3	249	-2.01	3.63e-29	S
TK0001_v2_0115	CDS	-	protein of unknown function	98340	98861	522	-1	66	-2.01	7.57e-18	S
TK0001_v2_3912	CDS	-	conserved protein of unknown function ; putative membrane protein	3662889	3663515	627	3	814	-2.02	1.39e-32	S
TK0001_v2_0758	CDS	-	conserved protein of unknown function, putative inner membrane protein, putative permease	672080	673159	1080	-2	178	-2.05	3.01e-29	S
TK0001_v2_4620	CDS	-	putative sortase (surface protein transpeptidase) precursor	4354453	4355088	636	1	31	-2.05	3.63e-11	S
TK0001_v2_1287	CDS	-	conserved protein of unknown function	1185162	1185458	297	-1	993	-2.07	2.98e-34	S
TK0001_v2_4924	CDS	-	Phospholipase/Carboxylesterase	4636702	4637421	720	1	82	-2.07	2.72e-18	S
TK0001_v2_4221	CDS	-	putative phosphotransferase	3947796	3948722	927	3	113	-2.07	1.19e-27	S
TK0001_v2_4548	CDS	-	conserved protein of unknown function; putative Thioesterase superfamily	4288716	4289150	435	-1	579	-2.08	3.28e-35	S
TK0001_v2_6011	CDS	-	putative sulfur acceptor protein sufE	5559170	5559598	429	2	1174	-2.08	3.05e-37	S
TK0001_v2_4341	CDS	-	conserved protein of unknown function	4081397	4082029	633	-2	83	-2.12	7.43e-21	S
TK0001_v2_6098	CDS	-	conserved protein of unknown function; putative membrane protein	5629584	5630495	912	-1	3015	-2.12	1.76e-36	S
TK0001_v2_5587	CDS	-	conserved protein of unknown function; putative exported protein	5207611	5209146	1536	-3	4831	-2.13	8.53e-37	S
TK0001_v2_2285	CDS	-	putative short-chain dehydrogenase/reductase SDR	2086761	2087501	741	-1	1333	-2.14	2.24e-38	S
TK0001_v2_0957	CDS	inh	isonitrile hydratase precursor, ThiJ/PfpI family protein	877234	877962	729	-3	104	-2.15	7.51e-27	S
TK0001_v2_5832	CDS	-	PRC-barrel	5432534	5433271	738	2	589	-2.16	8.65e-36	S
TK0001_v2_2586	CDS	-	conserved protein of unknown function	2374732	2375100	369	1	716	-2.17	3.68e-39	S
TK0001_v2_6099	CDS	-	conserved protein of unknown function, DUF883; putative CsbD-like general stress response protein	5630539	5630880	342	-3	2723	-2.19	1.84e-38	S
TK0001_v2_6152	CDS	-	conserved protein of unknown function	5669807	5670085	279	2	12	-2.2	1.94e-06	S
TK0001_v2_4719	CDS	-	conserved protein of unknown function; putative RmlC-like cupin domain	4447695	4448093	399	3	255	-2.21	4.08e-32	S
TK0001_v2_1996	CDS	-	protein of unknown function	1850094	1850489	396	-1	562	-2.22	4.54e-31	S
TK0001_v2_5054	CDS	-	putative membrane protein	4761687	4762214	528	-1	51	-2.22	5.75e-18	S
TK0001_v2_3791	fCDS	-	fragment of conserved protein of unknown function; putative membrane protein (part 1)	3523265	3524110	846	-2	380	-2.23	7.67e-39	S
TK0001_v2_3631	CDS	yncB	putative conserved oxidoreductase, Zn-dependent and NAD(P)-binding	3402770	3403786	1017	2	1062	-2.23	1.8e-40	S
TK0001_v2_0445	CDS	-	putative membrane protein; putative efflux transporter protein	389361	391397	2037	3	760	-2.23	3.4e-40	S
TK0001_v2_1954	CDS	-	conserved exported protein of unknown function	1816896	1817456	561	-1	755	-2.24	9.85e-40	S
TK0001_v2_4607	CDS	-	conserved exported protein of unknown function	4340891	4341202	312	2	411	-2.24	2.01e-42	S
TK0001_v2_0911	CDS	-	Putative patatin-like phospholipase	834293	835492	1200	2	8606	-2.25	3.76e-37	S
TK0001_v2_3607	CDS	-	conserved protein of unknown function, UPF0161 protein	3382994	3383341	348	-2	787	-2.26	2.33e-38	S
TK0001_v2_3947	fCDS	-	fragment of conserved protein of unknown function (part 1)	3697563	3697781	219	3	1045	-2.27	5.68e-40	S
TK0001_v2_0747	CDS	-	putative lactam utilization protein (LamB-like)	660942	661724	783	3	609	-2.27	4.21e-42	S
TK0001_v2_0454	CDS	-	conserved protein of unknown function CreA family; putative exported protein	400229	400783	555	2	2177	-2.28	4.68e-45	S
TK0001_v2_0023	CDS	-	conserved protein of unknown function	17804	18160	357	-2	423	-2.29	1.45e-36	S
TK0001_v2_0672	CDS	-	conserved protein of unknown function, putative tetraacyldisaccharide 4'-kinase (lipid A 4'-kinase), putative flagellar hook-length control protein	579275	580495	1221	2	268	-2.29	3.44e-37	S
TK0001_v2_3911	CDS	-	conserved protein of unknown function; putative exported protein	3662114	3662899	786	2	6459	-2.3	4.22e-42	S
TK0001_v2_5272	fCDS	-	fragment of protein of unknown function, putative acetyltransferase (GNAT) family (part 1)	4958191	4958748	558	1	581	-2.31	2.61e-41	S
TK0001_v2_5690	CDS	-	putative membrane protein DUF6 precursor, putative threonine and homoserine efflux protein	5304248	5305138	891	-2	1012	-2.31	1.65e-42	S
TK0001_v2_4032	CDS	-	conserved exported protein of unknown function	3767588	3767983	396	2	1340	-2.32	1.35e-45	S
TK0001_v2_2954	CDS	-	conserved protein of unknown function; putative exported protein	2706020	2706406	387	2	723	-2.32	7.4e-46	S
TK0001_v2_4129	CDS	-	conserved protein of unknown function; putative exported protein	3861914	3862435	522	2	290	-2.32	1.88e-39	S
TK0001_v2_2020	CDS	-	putative biotin/lipoyl attachment domain	1867293	1867532	240	3	507	-2.33	1.45e-40	S
TK0001_v2_1402	CDS	-	conserved protein of unknown function, ankyrin repeat domain protein	1294870	1295454	585	-3	708	-2.36	4.01e-42	S
TK0001_v2_3948	fCDS	-	fragment of conserved protein of unknown function (part 2)	3697778	3698020	243	2	1605	-2.36	1.27e-40	S
TK0001_v2_5689	CDS	-	Beta-lactamase-like	5303153	5304214	1062	2	1816	-2.38	3.97e-47	S
TK0001_v2_2445	CDS	-	conserved protein of unknown function	2239946	2240422	477	-2	1067	-2.4	4.58e-51	S
TK0001_v2_3910	CDS	-	conserved protein of unknown function, LemA family	3661465	3662094	630	1	1.25e+4	-2.41	4.35e-41	S
TK0001_v2_4626	CDS	-	conserved protein of unknown function precursor; putative membrane protein	4364043	4364489	447	-1	18	-2.42	2.49e-09	S
TK0001_v2_2899	CDS	-	conserved protein of unknown function, DUF2076 domain	2649068	2649796	729	2	4.10e+4	-2.43	4.37e-30	S
TK0001_v2_3122	CDS	-	putative SAM-dependent methyltransferase	2882723	2883904	1182	-2	1092	-2.43	4.8e-48	S
TK0001_v2_4110	CDS	-	UPF0133 protein	3844502	3844825	324	2	2687	-2.43	9.44e-48	S
TK0001_v2_0271	CDS	-	conserved protein of unknown function	219842	221047	1206	-2	769	-2.45	2.26e-47	S
TK0001_v2_2481	CDS	-	conserved protein of unknown function	2273645	2274163	519	-2	199	-2.47	5.41e-38	S
TK0001_v2_5616	CDS	-	conserved protein of unknown function	5234883	5235953	1071	3	89	-2.47	3.19e-26	S
TK0001_v2_0484	CDS	-	conserved protein of unknown function; putative exported protein	429030	429896	867	-1	3173	-2.47	9.21e-48	S
TK0001_v2_2499	CDS	-	conserved protein of unknown function; putative membrane protein	2292050	2292808	759	2	2817	-2.48	3.24e-51	S
TK0001_v2_1292	CDS	-	conserved protein of unknown function, DUF336	1189584	1190018	435	3	2.00e+4	-2.52	6.33e-39	S
TK0001_v2_3871	CDS	-	conserved protein of unknown function; putative exported protein	3620531	3621004	474	-2	2.19e+4	-2.55	1.01e-38	S
TK0001_v2_5883	CDS	-	BLUF domain protein	5476789	5477241	453	-3	1843	-2.58	1.58e-56	S
TK0001_v2_1144	CDS	-	conserved protein of unknown function	1037718	1038905	1188	-1	421	-2.6	1.82e-52	S
TK0001_v2_4193	CDS	-	conserved protein of unknown function, putative membrane protein	3921084	3922106	1023	-1	1803	-2.61	2.02e-55	S
TK0001_v2_2676	CDS	-	conserved protein of unknown function	2455229	2456767	1539	-2	4450	-2.62	1.08e-52	S
TK0001_v2_2814	CDS	-	conserved protein of unknown function	2576142	2576414	273	3	171	-2.62	9.52e-42	S
TK0001_v2_4194	CDS	-	conserved protein of unknown function	3922103	3923551	1449	-2	3065	-2.62	6.96e-54	S
TK0001_v2_3570	CDS	-	conserved protein of unknown function	3342776	3343411	636	-2	515	-2.63	1.19e-46	S
TK0001_v2_3376	CDS	-	protein of unknown function	3110532	3111056	525	3	6158	-2.65	2.69e-51	S
TK0001_v2_5588	CDS	-	conserved protein of unknown function	5209264	5211555	2292	-3	1.11e+4	-2.66	3.16e-49	S
TK0001_v2_6096	CDS	-	conserved protein of unknown function	5628831	5629214	384	-1	1015	-2.66	4.86e-52	S
TK0001_v2_5253	fCDS	-	fragment of putative OsmB-like lipoprotein (part 2)	4944669	4944938	270	3	7272	-2.67	1.09e-54	S
TK0001_v2_0781	CDS	-	conserved protein of unknown function	694431	694775	345	3	282	-2.68	1.52e-49	S
TK0001_v2_4122	CDS	-	conserved protein of unknown function; putative exported protein	3856166	3856795	630	-2	1259	-2.68	5.86e-56	S
TK0001_v2_1719	CDS	-	conserved protein of unknown function; putative inner membrane protein with transglycosylase-associated domain	1601564	1601824	261	-2	34	-2.68	3.65e-14	S
TK0001_v2_1555	CDS	-	Short-chain dehydrogenase/reductase SDR	1446644	1447387	744	2	2414	-2.69	4.66e-57	S
TK0001_v2_2183	CDS	-	NADP oxidoreductase	1997423	1998025	603	2	171	-2.7	4e-39	S
TK0001_v2_0313	CDS	-	putative aminohydrolase/amidotransferase	260616	261455	840	-1	1511	-2.7	6.19e-59	S
TK0001_v2_5273	fCDS	-	fragment of protein of unknown function, putative acetyltransferase (GNAT) family (part 2)	4958615	4958914	300	2	343	-2.72	1.58e-53	S
TK0001_v2_1724	CDS	-	conserved protein of unknown function	1606502	1606822	321	2	216	-2.74	1.6e-46	S
TK0001_v2_1762	CDS	-	conserved protein of unknown function	1641079	1641360	282	1	2185	-2.76	1.48e-58	S
TK0001_v2_1284	CDS	-	conserved protein of unknown function	1180302	1180670	369	-1	551	-2.78	5.15e-60	S
TK0001_v2_5775	CDS	-	putative flavin containing amine oxidase	5377221	5378549	1329	-1	410	-2.79	8.76e-53	S
TK0001_v2_0545	CDS	-	Phage terminase, large subunit, PBSX family	477519	478775	1257	-1	50	-2.8	2.97e-20	S
TK0001_v2_3298	CDS	-	conserved protein of unknown function	3025748	3026011	264	-2	2084	-2.81	1.26e-59	S
TK0001_v2_2087	CDS	-	protein of unknown function	1916605	1916931	327	1	1062	-2.81	1.5e-56	S
TK0001_v2_3542	CDS	-	putative dioxygenase/glyoxalase family protein	3312104	3313036	933	-2	2008	-2.81	6.14e-61	S
TK0001_v2_3766	CDS	-	putative haloacid dehalogenase family hydrolase	3507061	3507735	675	1	492	-2.83	5.01e-56	S
TK0001_v2_4447	CDS	-	protein of unknown function; putative membrane protein	4190212	4190730	519	1	374	-2.84	2.87e-56	S
TK0001_v2_1539	CDS	-	conserved protein of unknown function	1433722	1434096	375	1	2405	-2.85	4.19e-65	S
TK0001_v2_3790	fCDS	-	fragment of conserved protein of unknown function; putative membrane protein (part 2)	3522811	3523278	468	-3	145	-2.86	2.36e-43	S
TK0001_v2_2953	CDS	-	conserved protein of unknown function; putative exported protein	2705613	2705990	378	3	578	-2.87	1.65e-56	S
TK0001_v2_3539	CDS	-	exported protein of unknown function	3309824	3310183	360	2	3294	-2.87	3.41e-62	S
TK0001_v2_1499	CDS	-	conserved protein of unknown function; putative DUF59 domain	1391999	1392382	384	-2	6794	-2.88	1.34e-61	S
TK0001_v2_3799	CDS	-	Oxidoreductase, molybdopterin binding	3529403	3530008	606	-2	1953	-2.9	2.39e-66	S
TK0001_v2_2007	CDS	-	conserved protein of unknown function, putative transport-associated protein	1858447	1859094	648	1	2332	-2.91	4.87e-59	S
TK0001_v2_4198	CDS	-	putative GTPase, putative CobW-like cobalamin biosynthesis protein	3929725	3930711	987	-3	6792	-2.91	3.32e-61	S
TK0001_v2_5805	CDS	-	conserved protein of unknown function	5410439	5410666	228	2	924	-2.95	4.44e-64	S
TK0001_v2_1217	CDS	-	conserved protein of unknown function; putative membrane protein	1113453	1113896	444	-1	1012	-2.95	1.26e-67	S
TK0001_v2_2875	CDS	-	protein of unknown function; putative exported protein	2629456	2630487	1032	1	825	-2.96	1.08e-62	S
TK0001_v2_1010	CDS	-	conserved protein of unknown function	928833	929093	261	3	155	-2.97	1.08e-50	S
TK0001_v2_0433	CDS	ybgC	acyl-CoA thioesterase	380462	380893	432	2	524	-2.99	5.29e-62	S
TK0001_v2_4949	CDS	-	protein of unknown function	4664794	4665039	246	-3	1452	-3.01	3.09e-72	S
TK0001_v2_2474	CDS	-	conserved exported protein of unknown function	2267717	2268130	414	2	435	-3.02	1.37e-61	S
TK0001_v2_2294	CDS	-	putative hydroxyacylglutathione hydrolase	2097930	2099312	1383	-1	872	-3.02	1.71e-71	S
TK0001_v2_3621	CDS	-	conserved exported protein of unknown function	3394357	3395331	975	1	1.22e+4	-3.03	6.55e-60	S
TK0001_v2_2670	CDS	-	arylesterase (alpha/beta hydrolase fold), putative haloperoxidase	2450035	2450856	822	1	257	-3.04	1.66e-58	S
TK0001_v2_3082	CDS	-	conserved membrane protein of unknown function	2834277	2834606	330	3	85	-3.06	7.46e-34	S
TK0001_v2_2552	CDS	-	conserved protein of unknown function	2347429	2347746	318	-3	1730	-3.09	1.34e-72	S
TK0001_v2_3127	CDS	-	conserved protein of unknown function	2888500	2889510	1011	-3	2746	-3.1	1.69e-75	S
TK0001_v2_0015	CDS	-	conserved protein of unknown function	11345	11587	243	-2	3100	-3.13	1.36e-73	S
TK0001_v2_5973	CDS	-	protein of unknown function	5528226	5528450	225	-1	37	-3.13	2.97e-24	S
TK0001_v2_4671	CDS	-	conserved protein of unknown function; putative membrane protein	4401951	4402604	654	3	182	-3.15	8.23e-50	S
TK0001_v2_1197	CDS	-	protein of unknown function; putative membrane protein	1093749	1094243	495	-1	6686	-3.15	7.66e-71	S
TK0001_v2_1686	CDS	-	putative alpha/beta hydrolase, putative epoxide hydrolase	1572436	1573302	867	1	308	-3.18	9.87e-65	S
TK0001_v2_0889	CDS	-	conserved protein of unknown function	813305	814084	780	-2	1285	-3.19	5.63e-74	S
TK0001_v2_4747	CDS	-	conserved protein of unknown function	4475215	4475457	243	-3	823	-3.24	1.69e-78	S
TK0001_v2_0500	CDS	-	protein of unknown function	441269	441523	255	2	1447	-3.27	6.34e-79	S
TK0001_v2_2184	CDS	-	conserved protein of unknown function	1998061	1998462	402	1	545	-3.29	2.01e-75	S
TK0001_v2_5058	CDS	-	PRC-barrel domain protein	4765229	4765594	366	2	2233	-3.3	7.77e-88	S
TK0001_v2_5110	CDS	-	conserved protein of unknown function	4817680	4817841	162	1	135	-3.33	9.56e-51	S
TK0001_v2_5111	CDS	-	conserved protein of unknown function; putative exported protein	4817858	4818451	594	-2	197	-3.37	2.97e-57	S
TK0001_v2_2514	CDS	-	putative SAM-dependent methyltransferase	2309734	2310711	978	-3	2709	-3.41	1.12e-85	S
TK0001_v2_0753	CDS	-	conserved protein of unknown function	669780	669950	171	-1	195	-3.43	1.29e-60	S
TK0001_v2_5494	CDS	-	conserved protein of unknown function; putative exported protein	5139550	5139840	291	-3	185	-3.48	1.43e-63	S
TK0001_v2_2014	CDS	-	conserved protein of unknown function, putative transport-associated protein	1863470	1864117	648	-2	3582	-3.53	3.75e-83	S
TK0001_v2_5204	CDS	-	conserved protein of unknown function; putative exported protein	4902863	4903177	315	-2	325	-3.53	1.17e-74	S
TK0001_v2_4755	CDS	-	protein of unknown function	4478628	4479095	468	-1	420	-3.54	4.51e-80	S
TK0001_v2_2515	CDS	-	conserved protein of unknown function	2310769	2312031	1263	-3	3335	-3.58	2.57e-91	S
TK0001_v2_0135	CDS	-	putative glycosyl transferase; putative UDP-N-acetylglucosamine, LPS N-acetylglucosamine transferase	122567	123718	1152	-2	177	-3.59	1.93e-59	S
TK0001_v2_1431	CDS	-	conserved membrane protein of unknown function	1321053	1322528	1476	-1	4499	-3.63	1.45e-89	S
TK0001_v2_1174	CDS	-	protein of unknown function	1070670	1071167	498	-1	5659	-3.64	7.77e-95	S
TK0001_v2_5047	CDS	-	protein of unknown function; putative exported protein	4756503	4756985	483	-1	1729	-3.65	1.06e-102	S
TK0001_v2_0912	CDS	-	protein of unknown function	835505	835753	249	-2	539	-3.69	1.41e-90	S
TK0001_v2_5679	CDS	-	conserved protein of unknown function; putative exported protein	5295941	5296672	732	2	764	-3.71	1.27e-87	S
TK0001_v2_4036	CDS	-	conserved protein of unknown function; putative exported protein	3773168	3773647	480	2	911	-3.76	1.41e-92	S
TK0001_v2_5283	CDS	-	conserved exported protein of unknown function	4966685	4967200	516	2	5044	-3.78	1.47e-99	S
TK0001_v2_5346	CDS	-	conserved protein of unknown function; putative heme-linked catalase domain	5018111	5019205	1095	-2	420	-3.79	8.42e-85	S
TK0001_v2_0323	CDS	-	conserved protein of unknown function	268375	269868	1494	-3	2718	-3.81	5.37e-99	S
TK0001_v2_3013	CDS	-	conserved protein of unknown function	2763240	2763749	510	-1	994	-3.81	1.16e-98	S
TK0001_v2_4619	CDS	-	conserved protein of unknown function	4352255	4354456	2202	2	244	-3.82	6.8e-82	S
TK0001_v2_4674	CDS	-	putative short-chain dehydrogenase/reductase SDR	4404706	4405716	1011	1	524	-3.84	9.43e-87	S
TK0001_v2_2925	CDS	-	conserved exported protein of unknown function	2671948	2672517	570	1	911	-3.87	6.67e-99	S
TK0001_v2_4929	CDS	-	conserved protein of unknown function	4640205	4640573	369	3	792	-3.87	8.32e-101	S
TK0001_v2_4944	CDS	-	conserved protein of unknown function	4656668	4657297	630	2	941	-3.89	1.7e-97	S
TK0001_v2_1194	CDS	-	conserved protein of unknown function	1091333	1092238	906	2	5422	-3.9	3.7e-105	S
TK0001_v2_4118	CDS	-	conserved protein of unknown function; putative exported protein	3852380	3852781	402	-2	8737	-3.93	2.63e-96	S
TK0001_v2_0772	CDS	-	putative oxidoreductase precursor (tat pathway signal)	685245	686462	1218	-1	912	-3.93	7.32e-106	S
TK0001_v2_3565	CDS	-	conserved protein of unknown function	3337316	3337900	585	-2	441	-3.96	4.21e-92	S
TK0001_v2_3289	CDS	-	conserved protein of unknown function	3015909	3016985	1077	3	6894	-4	1.11e-102	S
TK0001_v2_3805	CDS	-	protein of unknown function	3535494	3535751	258	3	108	-4	1.38e-61	S
TK0001_v2_4917	CDS	-	protein of unknown function	4625351	4627207	1857	-2	333	-4.05	2.2e-87	S
TK0001_v2_0157	CDS	-	conserved protein of unknown function	142113	142238	126	3	1056	-4.07	9.12e-105	S
TK0001_v2_1969	CDS	-	protein of unknown function	1828472	1828717	246	-2	529	-4.08	3.38e-105	S
TK0001_v2_1195	CDS	maa	maltose o-acetyltransferase	1092266	1092829	564	2	2193	-4.09	1.51e-111	S
TK0001_v2_5877	CDS	-	conserved protein of unknown function	5472125	5472406	282	2	871	-4.1	5.39e-105	S
TK0001_v2_0728	fCDS	-	fragment of putative patatin-like phospholipase (part 1)	642678	643430	753	-1	852	-4.11	2.68e-114	S
TK0001_v2_0446	CDS	-	conserved protein of unknown function; putative exported protein	391406	391600	195	2	597	-4.12	2.5e-97	S
TK0001_v2_1226	CDS	-	conserved protein of unknown function; putative membrane protein	1124482	1124928	447	-3	83	-4.15	7.94e-55	S
TK0001_v2_0727	fCDS	-	fragment of putative patatin-like phospholipase (part 2)	642404	642832	429	-2	416	-4.2	4.22e-110	S
TK0001_v2_0143	CDS	-	conserved protein of unknown function	129058	130050	993	-3	131	-4.22	1.08e-72	S
TK0001_v2_3401	CDS	-	conserved protein of unknown function; putative exported protein	3132105	3132524	420	3	3805	-4.23	1.72e-115	S
TK0001_v2_0158	CDS	-	conserved protein of unknown function	142303	142452	150	1	271	-4.29	3.34e-94	S
TK0001_v2_4173	CDS	-	conserved protein of unknown function	3900377	3900943	567	2	118	-4.36	2.27e-66	S
TK0001_v2_2478	CDS	-	putative oxidoreductase precursor (tat pathway signal)	2271482	2272789	1308	-2	1793	-4.36	4.86e-121	S
TK0001_v2_5565	CDS	-	ErfK/YbiS/YcfS/YnhG family protein	5191232	5191870	639	2	137	-4.37	1.77e-69	S
TK0001_v2_5300	CDS	-	protein of unknown function; putative exported protein; putative phospholipase A2 domain	4984642	4985082	441	1	4575	-4.37	6.42e-121	S
TK0001_v2_0025	CDS	-	conserved exported protein of unknown function	19254	19481	228	3	5040	-4.39	3.77e-120	S
TK0001_v2_0402	CDS	-	conserved protein of unknown function ; putative membrane protein	350717	351019	303	-2	1279	-4.41	4.53e-126	S
TK0001_v2_3630	CDS	-	conserved exported protein of unknown function	3402270	3402677	408	-1	1087	-4.43	8.43e-122	S
TK0001_v2_2929	CDS	-	conserved protein of unknown function; putative exported protein	2676284	2676928	645	2	1313	-4.44	1.2e-127	S
TK0001_v2_1145	CDS	-	conserved protein of unknown function	1038994	1039998	1005	-3	2273	-4.46	5.04e-132	S
TK0001_v2_1300	CDS	-	conserved protein of unknown function	1196470	1196601	132	-3	866	-4.46	2.11e-117	S
TK0001_v2_4973	CDS	-	conserved protein of unknown function	4686307	4687482	1176	1	104	-4.47	5.09e-66	S
TK0001_v2_0771	CDS	-	conserved protein of unknown function; putative membrane protein	684700	685143	444	-3	166	-4.48	2.01e-79	S
TK0001_v2_4669	CDS	-	putative short-chain dehydrogenase/reductase SDR	4399858	4400850	993	-3	756	-4.48	7.75e-120	S
TK0001_v2_3123	CDS	-	protein of unknown function	2883936	2884856	921	-1	4411	-4.52	1.68e-128	S
TK0001_v2_3667	CDS	-	protein of unknown function; putative exported protein	3440922	3441371	450	3	1956	-4.52	2.21e-133	S
TK0001_v2_1768	CDS	-	protein of unknown function; putative exported protein (tat pathway signal)	1644890	1645567	678	-2	1947	-4.56	1.27e-131	S
TK0001_v2_5301	CDS	-	conserved protein of unknown function	4985232	4985630	399	-1	6080	-4.57	6.97e-125	S
TK0001_v2_6169	CDS	-	Alpha/beta hydrolase fold protein	5679569	5680570	1002	2	888	-4.58	9.44e-130	S
TK0001_v2_4004	CDS	-	conserved hypothethical protein	3745894	3747438	1545	-3	1054	-4.6	1.54e-127	S
TK0001_v2_4391	CDS	-	putative hemolysin III, HlyIII family	4129789	4130469	681	-3	4440	-4.61	4.01e-136	S
TK0001_v2_1561	CDS	-	conserved protein of unknown function	1452107	1452556	450	2	1055	-4.63	1.19e-130	S
TK0001_v2_2001	CDS	-	conserved protein of unknown function	1852339	1852827	489	1	2461	-4.64	1.03e-137	S
TK0001_v2_0546	CDS	-	conserved protein of unknown function	478765	479049	285	-3	53	-4.66	3.56e-42	S
TK0001_v2_4869	CDS	-	conserved protein of unknown function	4583472	4583849	378	3	120	-4.66	9.83e-78	S
TK0001_v2_5956	CDS	-	conserved protein of unknown function	5518644	5518880	237	-1	335	-4.66	1.3e-108	S
TK0001_v2_4560	CDS	-	putative alpha/beta hydrolase, putative epoxide hydrolase (fragment)	4304260	4304724	465	-3	419	-4.67	8.06e-121	S
TK0001_v2_4972	CDS	-	conserved protein of unknown function	4684517	4686271	1755	2	1129	-4.69	8.13e-133	S
TK0001_v2_4043	CDS	-	conserved protein of unknown function; putative exported protein	3780546	3780935	390	3	2184	-4.73	1.84e-139	S
TK0001_v2_1723	CDS	-	conserved exported protein of unknown function	1605992	1606438	447	2	385	-4.76	2.31e-110	S
TK0001_v2_4512	CDS	-	conserved protein of unknown function, putative exported protein, putative lipoprotein	4254017	4254358	342	-2	2646	-4.8	6.76e-143	S
TK0001_v2_5776	CDS	-	conserved protein of unknown function; putative exported protein	5378637	5379602	966	-1	609	-4.84	5.82e-125	S
TK0001_v2_4767	CDS	-	protein of unknown function	4486021	4486227	207	1	729	-4.85	3.43e-128	S
TK0001_v2_3930	CDS	-	putative L,D-transpeptidase catalytic domain (YkuD)	3682073	3682588	516	2	2367	-4.85	6.03e-143	S
TK0001_v2_1100	CDS	-	conserved protein of unknown function; putative membrane protein precursor	997765	998463	699	1	3734	-4.88	4.91e-150	S
TK0001_v2_4374	CDS	-	conserved protein of unknown function	4119503	4119784	282	-2	2.98e+4	-4.89	4.11e-104	S
TK0001_v2_0202	CDS	-	conserved exported protein of unknown function	169158	169670	513	3	680	-4.91	3.25e-131	S
TK0001_v2_4045	CDS	-	conserved protein of unknown function; putative exported protein	3781504	3781977	474	1	3173	-4.91	1.23e-142	S
TK0001_v2_5230	CDS	-	conserved protein of unknown function	4922667	4923239	573	-1	975	-4.92	1.92e-143	S
TK0001_v2_3439	CDS	-	putative methyltransferase	3166393	3167340	948	1	870	-4.92	8.97e-138	S
TK0001_v2_5344	CDS	-	conserved exported protein of unknown function	5016717	5017007	291	3	6523	-4.95	1.26e-142	S
TK0001_v2_2000	CDS	-	conserved protein of unknown function; putative transport-associated protein	1851677	1852327	651	2	6378	-4.97	3.23e-139	S
TK0001_v2_2601	CDS	-	conserved protein of unknown function	2386955	2387272	318	-2	4431	-5.01	1.47e-148	S
TK0001_v2_4750	CDS	-	conserved protein of unknown function	4476657	4477088	432	-1	887	-5.01	4.48e-140	S
TK0001_v2_5340	CDS	rbn	ribonuclease BN	5013458	5014624	1167	2	3058	-5.01	2.33e-155	S
TK0001_v2_2885	CDS	-	protein of unknown function	2636187	2636339	153	3	3360	-5.03	2.9e-155	S
TK0001_v2_3964	CDS	-	conserved protein of unknown function	3712355	3712693	339	2	630	-5.06	5.58e-138	S
TK0001_v2_4033	CDS	-	conserved protein of unknown function; putative exported protein	3768065	3768469	405	2	1017	-5.11	3e-146	S
TK0001_v2_4042	CDS	-	conserved protein of unknown function; putative exported protein	3780154	3780519	366	1	1384	-5.11	1.08e-155	S
TK0001_v2_1936	CDS	-	conserved protein of unknown function, DUF892	1802672	1803214	543	-2	1879	-5.14	3.45e-156	S
TK0001_v2_2879	CDS	-	Stress-induced protein, KGG, repeat-containing protein	2633019	2633165	147	-1	2.34e+4	-5.14	2.74e-117	S
TK0001_v2_2290	CDS	-	conserved protein of unknown function	2095220	2096380	1161	2	568	-5.15	5.56e-134	S
TK0001_v2_2579	CDS	-	conserved protein of unknown function, DUF1328; putative membrane protein precursor	2367838	2368017	180	-3	5003	-5.15	3.85e-159	S
TK0001_v2_0026	CDS	-	putative phosphoribosyltransferase	19511	20278	768	2	1145	-5.15	2.01e-146	S
TK0001_v2_0905	CDS	-	putative metallophosphatase/metallophosphoesterase	830501	831385	885	-2	2420	-5.16	3.07e-156	S
TK0001_v2_1577	CDS	-	conserved protein of unknown function; putative membrane protein	1470407	1470829	423	-2	1153	-5.17	1.73e-151	S
TK0001_v2_1299	CDS	-	conserved protein of unknown function	1195639	1196379	741	1	1063	-5.19	1.37e-151	S
TK0001_v2_1169	CDS	-	Alpha/beta hydrolase related	1063731	1064771	1041	-1	1971	-5.23	2.7e-153	S
TK0001_v2_4466	CDS	-	conserved protein of unknown function	4206328	4206768	441	1	1556	-5.23	2.75e-156	S
TK0001_v2_3400	CDS	-	conserved protein of unknown function; putative membrane protein	3131042	3131953	912	2	1.18e+4	-5.27	4.85e-141	S
TK0001_v2_5206	CDS	-	Beta-lactamase-like	4903614	4904426	813	3	800	-5.29	2.01e-148	S
TK0001_v2_0270	CDS	-	putative short-chain dehydrogenase/reductase	218813	219811	999	2	955	-5.3	4.39e-151	S
TK0001_v2_2668	CDS	-	conserved protein of unknown function	2447594	2448688	1095	2	1026	-5.35	7.31e-160	S
TK0001_v2_0198	CDS	-	conserved protein of unknown function	166627	166863	237	-3	756	-5.37	6.23e-149	S
TK0001_v2_2492	CDS	-	conserved protein of unknown function, putative membrane protein precursor	2286839	2287003	165	2	1.69e+4	-5.46	8.46e-142	S
TK0001_v2_2440	CDS	-	conserved protein of unknown function	2235960	2236355	396	-1	841	-5.48	1.09e-154	S
TK0001_v2_0496	CDS	-	conserved protein of unknown function	438989	439351	363	-2	561	-5.5	2.06e-141	S
TK0001_v2_5049	CDS	-	protein of unknown function; putative exported protein; putative phospholipase A2 domain	4757848	4758411	564	-3	1776	-5.5	2.67e-165	S
TK0001_v2_5615	CDS	-	conserved protein of unknown function	5234208	5234639	432	3	421	-5.53	1.68e-130	S
TK0001_v2_1296	CDS	-	conserved protein of unknown function; putative membrane protein	1193870	1194397	528	-2	646	-5.53	5.4e-151	S
TK0001_v2_0147	CDS	-	conserved protein of unknown function	131905	132261	357	1	632	-5.59	3.4e-157	S
TK0001_v2_1653	CDS	-	conserved protein of unknown function	1541907	1542644	738	-1	588	-5.61	1.79e-146	S
TK0001_v2_3399	CDS	-	conserved protein of unknown function	3130662	3130994	333	3	8874	-5.61	5.32e-161	S
TK0001_v2_0502	CDS	-	conserved protein of unknown function	442002	442376	375	3	2694	-5.62	1.37e-181	S
TK0001_v2_0310	CDS	-	conserved protein of unknown function; putative Cytochrome c domain; putative exported protein	257472	259433	1962	-1	4419	-5.62	3.1e-175	S
TK0001_v2_4106	CDS	-	conserved protein of unknown function; putative exported protein	3841498	3841758	261	1	7500	-5.68	1.63e-167	S
TK0001_v2_5878	CDS	-	ErfK/YbiS/YcfS/YnhG family protein (fragment)	5473098	5473409	312	-1	2491	-5.7	7.1e-181	S
TK0001_v2_0804	CDS	-	Short-chain dehydrogenase/reductase SDR	719139	720173	1035	3	1160	-5.71	1.25e-171	S
TK0001_v2_2578	CDS	-	putative short-chain dehydrogenase/reductase SDR	2366917	2367822	906	-3	9766	-5.74	2.41e-165	S
TK0001_v2_1486	CDS	-	putative haloacid dehalogenase family hydrolase	1383015	1383686	672	-1	6622	-5.82	8.45e-177	S
TK0001_v2_1424	CDS	-	conserved protein of unknown function, putative carboxylate-amine ligase	1314320	1315444	1125	2	1477	-5.83	5.02e-180	S
TK0001_v2_1657	CDS	-	putative alpha/beta hydrolase, putative haloacetate dehalogenase	1545290	1546207	918	-2	1011	-5.83	1.26e-166	S
TK0001_v2_0946	CDS	-	conserved exported protein of unknown function	867846	868334	489	3	132	-5.87	2.27e-95	S
TK0001_v2_0324	CDS	-	conserved protein of unknown function, DUF892	270087	270590	504	-1	5130	-5.89	1.43e-181	S
TK0001_v2_5038	CDS	-	conserved protein of unknown function; putative NAD-dependent epimerase/dehydratase	4746659	4747711	1053	-2	1283	-5.89	1.63e-174	S
TK0001_v2_5402	fCDS	-	fragment of conserved protein of unknown function (part 1)	5074654	5075250	597	1	933	-5.9	3.17e-179	S
TK0001_v2_3786	CDS	-	protein of unknown function	3519268	3519654	387	1	6052	-5.9	2.53e-181	S
TK0001_v2_4952	CDS	-	conserved exported protein of unknown function	4666799	4667212	414	-2	3172	-5.92	7.67e-189	S
TK0001_v2_1722	CDS	-	conserved protein of unknown function; putative membrane protein	1603930	1605885	1956	1	4080	-5.96	5.95e-191	S
TK0001_v2_3315	CDS	-	conserved protein of unknown function	3039155	3039340	186	-2	1883	-5.99	5.23e-196	S
TK0001_v2_1103	CDS	-	putative endonuclease/exonuclease/phosphatase	1001331	1002317	987	-1	1725	-6.01	1.21e-190	S
TK0001_v2_2493	CDS	-	conserved protein of unknown function; putative exported or membrane protein	2287126	2287572	447	1	5345	-6.02	1.24e-192	S
TK0001_v2_2996	CDS	-	conserved protein of unknown function	2747993	2748505	513	2	2588	-6.03	5.29e-197	S
TK0001_v2_3436	CDS	-	conserved protein of unknown function	3163740	3164336	597	3	2045	-6.05	3.28e-187	S
TK0001_v2_0748	CDS	-	conserved protein of unknown function; putative membrane protein	661954	663993	2040	1	5431	-6.09	9.4e-190	S
TK0001_v2_3431	CDS	-	ribonuclease BN family protein	3157959	3159152	1194	-1	6380	-6.09	1.13e-190	S
TK0001_v2_5401	CDS	-	conserved exported protein of unknown function	5074307	5074615	309	2	670	-6.1	2.1e-165	S
TK0001_v2_5033	CDS	-	conserved protein of unknown function	4742392	4743045	654	1	412	-6.11	1.91e-148	S
TK0001_v2_0475	CDS	-	conserved protein of unknown function; putative CsbD-like general stress response protein	419351	419707	357	-2	1.03e+4	-6.12	3.9e-181	S
TK0001_v2_4670	CDS	-	Short-chain dehydrogenase/reductase SDR	4400918	4401775	858	-2	1603	-6.12	4.09e-186	S
TK0001_v2_4449	CDS	-	protein of unknown function	4192861	4193709	849	-3	2.36e+4	-6.14	2.01e-149	S
TK0001_v2_4753	CDS	-	conserved protein of unknown function	4478218	4478403	186	1	310	-6.16	3.09e-134	S
TK0001_v2_1297	CDS	-	putative metallo-hydrolase/oxidoreductase, beta-lactamase domain protein	1194409	1195308	900	-3	1503	-6.2	9.53e-186	S
TK0001_v2_0644	CDS	-	conserved protein of unknown function; putative exported protein (outer membrane)	551850	552395	546	3	8861	-6.22	7.67e-189	S
TK0001_v2_5443	CDS	-	conserved exported protein of unknown function	5108557	5109069	513	1	725	-6.27	2.2e-174	S
TK0001_v2_5403	fCDS	-	fragment of conserved protein of unknown function (part 2)	5075075	5075371	297	2	743	-6.28	1.37e-176	S
TK0001_v2_0608	CDS	-	conserved protein of unknown function	518684	519319	636	2	390	-6.29	6.09e-150	S
TK0001_v2_5017	CDS	-	conserved protein of unknown function	4732693	4733190	498	1	5068	-6.31	1.72e-202	S
TK0001_v2_1525	CDS	-	putative oxidoreductase (fragment)	1420965	1421765	801	-1	3003	-6.31	2.17e-206	S
TK0001_v2_1414	CDS	-	conserved protein of unknown function	1305023	1305700	678	2	4836	-6.4	5.34e-204	S
TK0001_v2_3437	CDS	-	conserved protein of unknown function	3164613	3165368	756	3	1695	-6.42	3.47e-203	S
TK0001_v2_3704	CDS	-	conserved exported protein of unknown function	3465675	3465944	270	-1	1813	-6.45	1.34e-202	S
TK0001_v2_2614	CDS	-	Short-chain dehydrogenase/reductase SDR	2399353	2400144	792	1	1709	-6.46	2e-209	S
TK0001_v2_0432	CDS	-	conserved protein of unknown function; putative exported protein	379575	380291	717	3	1.66e+4	-6.49	5.8e-176	S
TK0001_v2_2107	CDS	-	conserved protein of unknown function; putative exported protein	1935254	1935517	264	-2	1.26e+4	-6.57	1.08e-188	S
TK0001_v2_0839	CDS	-	conserved protein of unknown function (putative regulator)	754703	755260	558	-2	6265	-6.58	4.4e-209	S
TK0001_v2_2106	CDS	-	protein of unknown function; putative exported protein	1934701	1935123	423	-3	1.34e+4	-6.66	7.67e-189	S
TK0001_v2_3785	CDS	-	conserved protein of unknown function; putative CsbD-like general stress response protein	3518939	3519142	204	2	1.55e+4	-6.77	1.42e-190	S
TK0001_v2_4450	CDS	-	protein of unknown function	4193774	4194160	387	-2	1.29e+4	-6.8	3.68e-194	S
TK0001_v2_1237	CDS	-	putative glucose dehydrogenase, NAD(P)-binding domain	1139404	1140276	873	1	9549	-6.81	1.54e-203	S
TK0001_v2_1572	CDS	-	putative patatin-like phospholipase	1464855	1466150	1296	3	6474	-6.81	9.28e-213	S
TK0001_v2_2616	CDS	-	conserved protein of unknown function, putative Photosynthetic reaction centre, H-chain, cytoplasmic domain	2400886	2401326	441	1	3020	-6.91	1.16e-225	S
TK0001_v2_1663	CDS	-	conserved protein of unknown function, DUF1328; putative membrane protein precursor	1551673	1551849	177	1	2.38e+4	-6.96	2.85e-179	S
TK0001_v2_3306	CDS	-	conserved exported protein of unknown function, DUF1236	3031754	3032167	414	2	4.84e+4	-7	1.36e-144	S
TK0001_v2_0956	CDS	-	conserved protein of unknown function	876351	876779	429	3	2.26e+4	-7.04	2.37e-185	S
TK0001_v2_4452	CDS	-	conserved protein of unknown function	4194576	4195055	480	-1	1.81e+4	-7.06	6.26e-190	S
TK0001_v2_4451	CDS	-	protein of unknown function, DUF1469 domain	4194157	4194564	408	-3	9466	-7.09	2.6e-214	S
TK0001_v2_1452	CDS	-	Transglycosylase-associated protein	1345807	1346232	426	-3	2.42e+4	-7.09	5.98e-184	S
TK0001_v2_4866	CDS	-	putative membrane protein	4580718	4581377	660	-1	2242	-7.14	2.9e-234	S
TK0001_v2_0745	CDS	-	putative general stress protein	658970	659473	504	2	5.62e+4	-7.27	9.19e-147	S
TK0001_v2_2873	CDS	-	conserved protein of unknown function, DUF1328; putative membrane protein	2628580	2628756	177	-3	1.49e+4	-8.04	6.62e-234	S
TK0001_v2_2293	CDS	-	conserved protein of unknown function	2097385	2097594	210	-3	4.14e+4	-8.18	8.78e-183	S
TK0001_v2_3329	CDS	-	putative L,D-transpeptidase catalytic domain (YkuD)	3058596	3059267	672	-1	5.51e+4	-8.24	1.45e-168	S
TK0001_v2_4209	CDS	-	protein of unknown function; putative exported protein	3938530	3939240	711	-3	5.60e+4	-9.9	6.86e-209	S
TK0001_v2_3040	CDS	-	two-component sigma-54 specific transcriptional regulator, Fis subfamily; with N-terminal response receiver, GAF and putative ATPase domains	2794525	2796015	1491	1	1103	3.08	2.41e-82	T
TK0001_v2_0807	CDS	-	putative methyl-accepting chemotaxis receptor/sensory transducer with PAS domain	721663	723123	1461	1	2451	2.94	4.83e-79	T
TK0001_v2_0875	CDS	-	putative metal dependent phosphohydrolase with a response regulator receiver domain; HD-GYP domain protein	795671	796735	1065	-2	344	2.56	1.23e-51	T
TK0001_v2_5399	CDS	-	putative methyl-accepting chemotaxis receptor/sensory transducer	5070033	5071709	1677	-1	1771	2.44	9.28e-57	T
TK0001_v2_5667	CDS	-	putative methyl-accepting chemotaxis sensory transducer	5283711	5285408	1698	-1	558	2.21	6.17e-43	T
TK0001_v2_0735	CDS	-	putative response regulator receiver (CheY-like protein)	649905	650309	405	3	894	2.2	1.27e-42	T
TK0001_v2_3681	CDS	-	ATP-binding region, ATPase-like	3449866	3450756	891	-3	1564	2.17	9.27e-42	T
TK0001_v2_5395	CDS	ctrA	Cell cycle transcriptional regulator ctrA (Response regulator sokA)	5065111	5065824	714	-3	5286	2	4.69e-37	T
TK0001_v2_0200	CDS	-	protein of unknown function	166992	167831	840	-1	65	-2.03	1.16e-14	T
TK0001_v2_0785	CDS	-	signal transduction histidine kinase; GAF domain	698853	699998	1146	3	769	-2.32	4.96e-42	T
TK0001_v2_2942	CDS	cheB	Chemotaxis response regulator protein-glutamate methylesterase	2691144	2692229	1086	-1	1097	-2.44	4.92e-53	T
TK0001_v2_1981	CDS	-	conserved protein of unknown function, universal stress protein UspA-like domain	1838292	1839104	813	3	386	-2.46	1.89e-43	T
TK0001_v2_2871	CDS	phyR	regulatory protein PhyR	2627297	2628100	804	-2	2.95e+4	-2.54	1.32e-35	T
TK0001_v2_3620	CDS	-	protein of unknown function	3393040	3394155	1116	1	1035	-2.62	1.81e-51	T
TK0001_v2_2090	CDS	-	putative transcriptional regulator, Crp/Fnr family (modular protein)	1917770	1919305	1536	-2	1698	-2.74	4.6e-59	T
TK0001_v2_2013	CDS	-	conserved protein of unknown function, putative universal stress protein, UspA-like	1862575	1863384	810	-3	639	-2.98	4.92e-56	T
TK0001_v2_2026	CDS	-	putative transcriptional regulator, Crp/Fnr family	1870258	1871115	858	-3	1050	-3.16	1.26e-71	T
TK0001_v2_5037	CDS	-	putative histidine kinase of the HWE family	4744982	4746484	1503	2	640	-3.19	3.37e-73	T
TK0001_v2_1993	CDS	-	conserved protein of unknown function; putative universal stress protein family	1846029	1846889	861	-1	1476	-3.26	7.27e-70	T
TK0001_v2_3538	CDS	-	putative Response regulator receiver domain (cheY-like protein)	3309370	3309789	420	1	6025	-3.29	2.03e-77	T
TK0001_v2_5742	CDS	regR	two-component transcriptional regulator RegR, Fis family	5351684	5352286	603	-2	4453	-3.29	3.59e-79	T
TK0001_v2_1180	CDS	-	putative sensor hybrid histidine kinase with multiple PAS/PAC and response regulator receiver domains	1075643	1078903	3261	-2	3859	-3.35	9.37e-83	T
TK0001_v2_2009	CDS	-	conserved protein of unknown function; universal stress protein UspA-like domain	1860209	1861024	816	2	1322	-3.36	2.46e-75	T
TK0001_v2_2079	CDS	-	conserved protein of unknown function, putative universal stress protein UspA	1910518	1911378	861	-3	1975	-3.47	5.91e-80	T
TK0001_v2_0304	CDS	-	Putative response regulator with unusual domain prganisation: Domains: GAF, PAS, PAC, CheY-like and HTHLuxR	250233	252164	1932	3	573	-3.49	3.31e-81	T
TK0001_v2_0300	CDS	-	conserved protein of unknown function	248295	248888	594	-1	1196	-3.62	2.87e-97	T
TK0001_v2_3524	CDS	-	Metallophosphoesterase	3296959	3297633	675	-3	901	-3.64	1.56e-89	T
TK0001_v2_6010	CDS	-	protein of unknown function; putative sensor protein; sensory_box: PAS domain S-box domain	5558002	5559081	1080	1	4659	-3.88	9.96e-103	T
TK0001_v2_2082	CDS	fixJ	two component transcriptional regulator, LuxR family; putative nitrogen fixation transcriptional regulator FixJ	1913273	1913881	609	2	296	-3.92	1.43e-83	T
TK0001_v2_1434	CDS	-	putative histidine kinase, domains HK, ATPase and sensory PAS	1323875	1324975	1101	2	2393	-4	7.61e-110	T
TK0001_v2_1754	CDS	-	Putative response regulator; (CheY-like protein)	1633671	1634060	390	3	9336	-4.02	1.51e-97	T
TK0001_v2_1435	CDS	-	Putative Response regulator; CheY-like protein	1325109	1325573	465	3	919	-4.06	2.19e-110	T
TK0001_v2_3804	CDS	-	putative transcriptional regulator with N-terminal cNMP-binding domain	3534665	3535396	732	2	1016	-4.12	2.09e-108	T
TK0001_v2_2011	CDS	-	protein of unknown function	1861574	1862233	660	2	885	-4.28	8.84e-108	T
TK0001_v2_2602	CDS	-	putative hybrid histidine kinase with PAS/PAC and response regulator receiver domains	2387300	2388901	1602	-2	4204	-4.42	1.23e-127	T
TK0001_v2_2081	CDS	fixL	two component low oxygen sensor histidine kinase with PAS domains, FixL	1911722	1913269	1548	2	933	-4.5	1.38e-121	T
TK0001_v2_1596	CDS	-	Putative Response regulator receiver	1486064	1486465	402	2	135	-4.52	9.68e-78	T
TK0001_v2_2349	CDS	-	Response regulator receiver	2152450	2152764	315	1	307	-4.52	1.14e-103	T
TK0001_v2_4342	CDS	-	putative sensor hybrid histidine kinase with PAS/PAC and response receiver regulator receiver domains	4082089	4083714	1626	-3	2192	-4.61	4.54e-139	T
TK0001_v2_1225	CDS	-	putative membrane transport protein	1122502	1124460	1959	1	3498	-4.92	2.59e-149	T
TK0001_v2_2058	CDS	-	Response regulator receiver protein	1892990	1893298	309	-2	250	-4.93	2.69e-98	T
TK0001_v2_1984	CDS	-	conserved protein of unknown function; putative universal stress protein family	1839749	1840609	861	-2	6393	-5	3.39e-139	T
TK0001_v2_1224	CDS	-	putative response regulator receiver	1122056	1122430	375	2	3139	-5.06	2.41e-150	T
TK0001_v2_3332	CDS	-	putative response regulator receiver	3060021	3060605	585	-1	2664	-5.35	1.89e-165	T
TK0001_v2_5366	CDS	-	Putative response regulator receiver	5037423	5037821	399	3	3813	-5.63	4.03e-176	T
TK0001_v2_1347	CDS	-	putative response regulator receiver (CheY-like protein)	1242791	1243177	387	-2	2192	-6.11	6.48e-192	T
TK0001_v2_3416	CDS	-	putative pilus assembly protein; putative precursor	3145571	3147079	1509	-2	831	3.95	4.53e-118	U
TK0001_v2_2791	CDS	-	conserved protein of unknown function, tetratricopeptide TPR_2 repeat protein	2553896	2554843	948	-2	623	3.86	6.79e-110	U
TK0001_v2_3417	CDS	cpaB	pilus assembly protein cpaB	3147091	3147876	786	-3	663	3.79	2.09e-107	U
TK0001_v2_0437	CDS	tolQ	membrane spanning protein in TolA-TolQ-TolR complex	382570	383286	717	1	715	3.22	5.42e-85	U
TK0001_v2_0438	CDS	-	biopolymer transport protein ExbD/TolR	383336	383785	450	2	296	2.88	1.88e-58	U
TK0001_v2_4378	fCDS	-	fragment of membrane spanning protein in TonB-ExbB-ExbD complex (part 1)	4121512	4122177	666	1	5038	2.71	7.2e-68	U
TK0001_v2_0258	fCDS	-	fragment of putative General secretion pathway protein D (part 1)	208811	210874	2064	2	156	2.61	1.37e-39	U
TK0001_v2_0594	CDS	-	putative RND efflux transporter, OMP subunit	502257	503549	1293	3	3079	2.56	8.64e-63	U
TK0001_v2_4379	fCDS	-	fragment of membrane spanning protein in TonB-ExbB-ExbD complex (part 2)	4121966	4122214	249	2	1853	2.5	3.05e-62	U
TK0001_v2_4380	CDS	exbD	uptake of enterobactin; tonB-dependent uptake of B colicins	4122300	4122761	462	3	1105	2.5	4.81e-61	U
TK0001_v2_3414	CDS	-	protein of unknown function	3144228	3144713	486	-1	440	2.49	1.22e-52	U
TK0001_v2_0259	fCDS	-	fragment of putative General secretion pathway protein D (part 2)	210144	211187	1044	3	89	2.1	2.91e-19	U
TK0001_v2_3413	fCDS	cpaE	fragment of pilus assembly protein cpaE (part 1)	3143624	3144346	723	-2	527	2.04	4.2e-41	U
TK0001_v2_3412	fCDS	cpaE	fragment of pilus assembly protein cpaE (part 2)	3143467	3143616	150	-3	111	2.03	1.53e-24	U
TK0001_v2_5788	CDS	-	putative membrane protein, component of efflux system	5393496	5394527	1032	-1	273	-2	6.44e-27	U
TK0001_v2_2305	CDS	tatB	Sec-independent protein translocase protein	2109088	2109549	462	-3	6452	-2.26	6.1e-40	U
TK0001_v2_2306	CDS	tatA	Sec-independent protein translocase protein	2109694	2109981	288	-3	6087	-2.54	4.03e-50	U
TK0001_v2_3477	CDS	bacA	Undecaprenyl-diphosphatase (Undecaprenyl pyrophosphate phosphatase) (Bacitracin resistance protein)	3254655	3255506	852	-1	660	3.29	4.22e-84	V
TK0001_v2_0460	CDS	-	putative ABC transporter, fused ATPase and permease domains	406097	408088	1992	2	2875	-2.02	7.86e-35	V
TK0001_v2_1562	CDS	-	protein of unknown function	1452493	1453497	1005	-3	556	-2.06	1.25e-31	V
TK0001_v2_3605	CDS	-	conserved protein of unknown function, DUF214; putative membrane protein, putative permease	3379259	3381841	2583	2	2266	-2.11	2.66e-37	V
TK0001_v2_4048	CDS	-	conserved membrane protein of unknown function	3784576	3785811	1236	1	123	-2.15	9.74e-27	V
TK0001_v2_1697	CDS	-	RND efflux transporter, MFP subunit (fragment)	1582861	1583847	987	1	78	-2.26	7.8e-18	V
TK0001_v2_4709	fCDS	-	fragment of putative ABC transporter related, fused ATPase and permease domains (CydD-like) (part 2)	4440233	4440715	483	2	100	-2.28	2.91e-27	V
TK0001_v2_2620	CDS	-	putative ABC transporter, fused ATPase and permease domains	2404305	2406071	1767	3	1.25e+4	-2.3	3.15e-37	V
TK0001_v2_5787	CDS	-	putative ABC transporter, fused tandem ATPase and permease domains	5390753	5393488	2736	-2	273	-2.51	1.95e-42	V
TK0001_v2_5672	fCDS	-	fragment of putative multidrug efflux system transporter mdtK (part 2)	5289063	5289530	468	3	150	-2.66	5.67e-36	V
TK0001_v2_5669	CDS	-	ABC transporter, fused ATPase and permease domains	5286229	5288085	1857	1	2663	-2.67	6.26e-56	V
TK0001_v2_2028	CDS	-	conserved exported protein of unknown function	1871967	1872425	459	3	434	-2.8	4.69e-53	V
TK0001_v2_5670	CDS	-	protein of unknown function	5288110	5288757	648	1	367	-2.83	2.59e-51	V
TK0001_v2_3434	fCDS	-	fragment of ABC-2 transporter, permease (part 1)	3161085	3161477	393	-1	35	-2.93	3.05e-19	V
TK0001_v2_0447	CDS	-	putative efflux pump component	391597	392676	1080	1	1943	-3.62	9.98e-94	V
TK0001_v2_5671	fCDS	-	fragment of putative multidrug efflux system transporter mdtK (part 1)	5288417	5289943	1527	2	1334	-4.17	2.23e-112	V
TK0001_v2_5786	CDS	-	putative ABC-2 transporter, permease	5389546	5390751	1206	-3	452	-4.34	3.57e-104	V
TK0001_v2_1598	CDS	-	RND efflux transporter, MFP subunit	1489810	1491015	1206	1	1113	-5.16	6.93e-148	V
TK0001_v2_5375	CDS	-	conserved protein of unknown function	5045861	5046187	327	-2	408	5.14	6.56e-144	#N/A
TK0001_v2_5659	CDS	-	protein of unknown function	5273539	5273730	192	-3	216	5.13	9.3e-113	#N/A
TK0001_v2_5376	CDS	-	protein of unknown function	5046184	5046459	276	-3	136	4.89	4.81e-85	#N/A
TK0001_v2_2390	CDS	-	conserved protein of unknown function	2188644	2188964	321	-1	73	4.26	3.32e-43	#N/A
TK0001_v2_0353	CDS	-	protein of unknown function; putative exported protein	300163	300420	258	1	304	4.11	2.63e-103	#N/A
TK0001_v2_5186	CDS	-	protein of unknown function	4886318	4886512	195	-2	42	3.47	1.04e-18	#N/A
TK0001_v2_5185	CDS	-	protein of unknown function	4886146	4886226	81	-3	20	3.31	8.28e-10	#N/A
TK0001_v2_5423	CDS	-	protein of unknown function	5090542	5090718	177	1	339	3.2	2.05e-73	#N/A
TK0001_v2_5796	CDS	-	protein of unknown function	5403131	5403322	192	2	52	3.11	8.98e-13	#N/A
TK0001_v2_5263	CDS	-	conserved protein of unknown function	4951202	4951453	252	2	313	3.04	8.34e-68	#N/A
TK0001_v2_3899	CDS	-	protein of unknown function	3646705	3647133	429	1	376	2.98	1.53e-68	#N/A
TK0001_v2_3528	CDS	-	protein of unknown function	3302377	3302601	225	-3	59	2.96	5.43e-28	#N/A
TK0001_v2_2865	CDS	-	conserved protein of unknown function	2622590	2622808	219	2	414	2.86	1.93e-61	#N/A
TK0001_v2_3777	CDS	-	conserved protein of unknown function	3512776	3513030	255	1	847	2.82	3.91e-68	#N/A
TK0001_v2_5653	CDS	-	protein of unknown function	5269245	5269424	180	-1	150	2.76	2.77e-43	#N/A
TK0001_v2_0181	CDS	-	protein of unknown function	157783	158163	381	-3	11	2.74	6.14e-08	#N/A
TK0001_v2_1303	CDS	-	protein of unknown function	1197810	1197911	102	-1	34	2.72	8.46e-08	#N/A
TK0001_v2_0435	CDS	-	protein of unknown function	382267	382551	285	1	166	2.7	3.06e-44	#N/A
TK0001_v2_5422	CDS	-	protein of unknown function	5090266	5090457	192	1	869	2.67	1.21e-59	#N/A
TK0001_v2_0734	CDS	-	protein of unknown function	649653	649877	225	3	187	2.65	1.09e-42	#N/A
TK0001_v2_1977	CDS	-	conserved protein of unknown function	1833742	1834137	396	-3	116	2.61	4.55e-35	#N/A
TK0001_v2_3455	CDS	-	conserved protein of unknown function	3230808	3231110	303	-1	67	2.61	2.2e-25	#N/A
TK0001_v2_2661	CDS	-	protein of unknown function	2441301	2441528	228	3	261	2.61	7.15e-50	#N/A
TK0001_v2_2161	CDS	-	conserved protein of unknown function	1984724	1984927	204	2	30	2.6	6.27e-13	#N/A
TK0001_v2_3682	CDS	-	protein of unknown function	3450064	3450237	174	1	35	2.59	6.31e-13	#N/A
TK0001_v2_1632	CDS	-	protein of unknown function	1528992	1529189	198	-1	1107	2.54	8.07e-53	#N/A
TK0001_v2_1946	CDS	-	protein of unknown function	1809685	1809810	126	-3	50	2.54	1.23e-18	#N/A
TK0001_v2_2554	CDS	-	protein of unknown function	2348516	2348638	123	2	202	2.54	8.27e-45	#N/A
TK0001_v2_5686	CDS	-	protein of unknown function	5301146	5301652	507	2	1057	2.54	9.33e-61	#N/A
TK0001_v2_0542	CDS	-	protein of unknown function	474461	474730	270	-2	3346	2.52	5.15e-56	#N/A
TK0001_v2_1488	CDS	-	conserved protein of unknown function	1384179	1384568	390	-1	1256	2.43	3.89e-57	#N/A
TK0001_v2_0183	CDS	-	protein of unknown function	158881	159051	171	-3	358	2.42	1.03e-45	#N/A
TK0001_v2_3778	CDS	-	conserved protein of unknown function	3513031	3513312	282	1	1007	2.36	1.21e-50	#N/A
TK0001_v2_2630	CDS	-	protein of unknown function	2414845	2415084	240	-3	386	2.32	7.87e-44	#N/A
TK0001_v2_6116	CDS	-	protein of unknown function	5640531	5640758	228	-1	5.90	2.31	0.000449	#N/A
TK0001_v2_2977	CDS	-	protein of unknown function	2733700	2733927	228	-3	3.55	2.3	0.00205	#N/A
TK0001_v2_1468	CDS	-	protein of unknown function	1367801	1367887	87	-2	40	2.25	5.57e-15	#N/A
TK0001_v2_1947	CDS	-	protein of unknown function	1810312	1810617	306	-3	29	2.22	3.14e-10	#N/A
TK0001_v2_4231	CDS	-	conserved protein of unknown function	3957624	3957746	123	3	141	2.2	4.82e-26	#N/A
TK0001_v2_3918	CDS	-	protein of unknown function; putative exported protein	3669037	3669417	381	-3	974	2.2	3.36e-47	#N/A
TK0001_v2_0813	CDS	-	protein of unknown function; putative exported protein	731764	732384	621	-3	376	2.19	1.15e-41	#N/A
TK0001_v2_0896	CDS	-	protein of unknown function	818267	818578	312	2	64	2.17	5.33e-15	#N/A
TK0001_v2_2623	CDS	-	protein of unknown function	2407439	2407510	72	2	28	2.13	4.74e-10	#N/A
TK0001_v2_3776	CDS	-	conserved exported protein of unknown function	3512295	3512660	366	3	64	2.12	1.12e-17	#N/A
TK0001_v2_2841	CDS	-	protein of unknown function; putative exported protein	2602226	2602453	228	-2	6135	2.12	5.64e-43	#N/A
TK0001_v2_0714	CDS	-	protein of unknown function	629954	630472	519	-2	234	2.11	7.23e-35	#N/A
TK0001_v2_3756	CDS	-	protein of unknown function	3500994	3501194	201	3	22	2.07	5.25e-06	#N/A
TK0001_v2_2656	CDS	-	protein of unknown function; putative exported protein	2438478	2438843	366	3	59	2.06	2.08e-16	#N/A
TK0001_v2_3334	CDS	-	protein of unknown function	3061758	3062006	249	-1	209	2.05	2.65e-27	#N/A
TK0001_v2_0895	CDS	-	protein of unknown function	818244	818342	99	3	44	2.03	1.14e-08	#N/A
TK0001_v2_0493	CDS	-	protein of unknown function	437469	437675	207	-1	349	2.02	2.72e-35	#N/A
TK0001_v2_5184	CDS	-	protein of unknown function	4885322	4885438	117	-2	6.43	2.02	0.000122	#N/A
TK0001_v2_1077	CDS	-	protein of unknown function	974391	974528	138	3	30	-2	3.87e-10	#N/A
TK0001_v2_2735	CDS	-	protein of unknown function	2505435	2505668	234	3	5421	-2.03	1.66e-34	#N/A
TK0001_v2_5016	CDS	-	protein of unknown function	4732564	4732629	66	-3	17	-2.04	2.06e-07	#N/A
TK0001_v2_3833	CDS	-	protein of unknown function	3573912	3574088	177	3	1549	-2.05	1.64e-32	#N/A
TK0001_v2_0780	CDS	-	protein of unknown function	693979	694176	198	1	268	-2.06	1.74e-29	#N/A
TK0001_v2_5437	CDS	-	conserved protein of unknown function	5105188	5105583	396	-3	114	-2.07	1.86e-23	#N/A
TK0001_v2_6101	CDS	-	conserved protein of unknown function; putative CsbD-like general stress response protein	5630939	5631094	156	-2	1066	-2.08	1.44e-34	#N/A
TK0001_v2_4481	CDS	-	protein of unknown function	4221615	4221905	291	-1	2344	-2.09	3.36e-37	#N/A
TK0001_v2_0187	CDS	-	protein of unknown function	161545	161865	321	-3	113	-2.12	1.25e-23	#N/A
TK0001_v2_0711	CDS	-	protein of unknown function; putative membrane protein	624110	625480	1371	2	373	-2.12	5.76e-33	#N/A
TK0001_v2_5250	CDS	-	conserved protein of unknown function	4943550	4943738	189	-1	952	-2.13	2.07e-37	#N/A
TK0001_v2_5977	CDS	-	protein of unknown function	5531353	5531493	141	-3	86	-2.15	4.77e-21	#N/A
TK0001_v2_5021	CDS	-	protein of unknown function	4734373	4734543	171	-3	71	-2.16	1.77e-19	#N/A
TK0001_v2_4112	CDS	-	protein of unknown function; putative exported protein	3845209	3845343	135	1	485	-2.18	1.91e-35	#N/A
TK0001_v2_0190	CDS	-	protein of unknown function	162950	163144	195	2	10	-2.21	1.42e-06	#N/A
TK0001_v2_2736	CDS	-	protein of unknown function; putative exported protein	2505744	2506364	621	-1	1687	-2.21	1.05e-41	#N/A
TK0001_v2_5982	CDS	-	conserved protein of unknown function	5536336	5536551	216	-3	43	-2.23	1.09e-16	#N/A
TK0001_v2_4444	CDS	-	protein of unknown function	4187290	4187793	504	1	11	-2.23	1.46e-06	#N/A
TK0001_v2_2632	CDS	-	protein of unknown function	2415774	2416079	306	3	344	-2.24	2.39e-32	#N/A
TK0001_v2_5441	CDS	-	protein of unknown function	5107231	5107473	243	1	85	-2.24	1.15e-23	#N/A
TK0001_v2_2353	CDS	-	protein of unknown function	2155942	2156145	204	1	179	-2.25	2.21e-33	#N/A
TK0001_v2_2021	CDS	-	conserved membrane protein of unknown function	1867600	1867977	378	1	287	-2.28	2.56e-35	#N/A
TK0001_v2_2955	CDS	-	protein of unknown function	2706436	2706645	210	1	80	-2.28	2.56e-27	#N/A
TK0001_v2_3609	CDS	-	protein of unknown function	3383840	3384010	171	-2	145	-2.28	5.46e-26	#N/A
TK0001_v2_2012	CDS	-	protein of unknown function; putative exported protein	1862299	1862574	276	-3	93	-2.28	2.42e-22	#N/A
TK0001_v2_2714	CDS	-	protein of unknown function; putative exported protein	2490076	2490252	177	-3	59	-2.29	7.08e-18	#N/A
TK0001_v2_1392	CDS	-	conserved protein of unknown function	1284505	1284717	213	-3	5294	-2.3	1.12e-41	#N/A
TK0001_v2_5563	CDS	-	conserved protein of unknown function	5190016	5190261	246	-3	27	-2.34	4.86e-11	#N/A
TK0001_v2_0883	CDS	-	protein of unknown function	803426	803821	396	-2	3975	-2.34	1.76e-46	#N/A
TK0001_v2_2631	CDS	-	conserved protein of unknown function	2415490	2415702	213	1	188	-2.35	2.7e-34	#N/A
TK0001_v2_1995	CDS	-	protein of unknown function; putative exported protein	1849870	1850097	228	-3	105	-2.35	2.73e-24	#N/A
TK0001_v2_3657	CDS	-	protein of unknown function; putative exported protein	3431652	3431738	87	3	47	-2.38	2.64e-16	#N/A
TK0001_v2_3711	CDS	-	protein of unknown function	3470486	3470866	381	-2	853	-2.41	5.6e-44	#N/A
TK0001_v2_5059	CDS	-	protein of unknown function	4765762	4766121	360	1	179	-2.41	5.69e-41	#N/A
TK0001_v2_4223	CDS	-	conserved protein of unknown function	3950491	3950895	405	1	19	-2.42	1.31e-08	#N/A
TK0001_v2_2006	CDS	-	protein of unknown function	1858217	1858417	201	2	1459	-2.42	9.57e-41	#N/A
TK0001_v2_1110	CDS	-	conserved protein of unknown function	1008152	1008400	249	2	231	-2.45	9.87e-37	#N/A
TK0001_v2_5882	CDS	-	protein of unknown function	5476610	5476792	183	-2	749	-2.47	7.73e-48	#N/A
TK0001_v2_6095	CDS	-	conserved protein of unknown function	5628703	5628807	105	-3	348	-2.51	1.01e-43	#N/A
TK0001_v2_2086	CDS	-	protein of unknown function	1916351	1916572	222	2	803	-2.51	6.82e-44	#N/A
TK0001_v2_2880	CDS	-	protein of unknown function	2633249	2633644	396	-2	3623	-2.51	1.19e-53	#N/A
TK0001_v2_3330	CDS	-	protein of unknown function	3059400	3059627	228	-1	64	-2.52	4.93e-29	#N/A
TK0001_v2_0505	CDS	-	protein of unknown function	443360	443806	447	2	22	-2.55	4.18e-10	#N/A
TK0001_v2_5354	CDS	-	protein of unknown function	5026067	5026300	234	-2	155	-2.56	1.12e-36	#N/A
TK0001_v2_5060	CDS	-	protein of unknown function; putative exported protein	4766281	4766487	207	-3	1368	-2.56	2.54e-54	#N/A
TK0001_v2_1674	CDS	-	protein of unknown function	1563366	1563593	228	-1	468	-2.58	5.67e-47	#N/A
TK0001_v2_0495	CDS	-	conserved protein of unknown function	438559	438810	252	-3	98	-2.61	2.93e-30	#N/A
TK0001_v2_5063	CDS	-	protein of unknown function	4767361	4767711	351	-3	15	-2.61	5.45e-09	#N/A
TK0001_v2_3887	CDS	-	protein of unknown function	3633649	3633837	189	-3	1571	-2.64	9.11e-53	#N/A
TK0001_v2_0303	CDS	-	protein of unknown function	249723	250022	300	3	147	-2.65	5.66e-41	#N/A
TK0001_v2_0755	CDS	-	protein of unknown function	670533	670976	444	-1	2614	-2.65	7.99e-55	#N/A
TK0001_v2_0808	CDS	-	protein of unknown function	723255	723461	207	3	1835	-2.65	4.06e-53	#N/A
TK0001_v2_5252	fCDS	-	fragment of putative OsmB-like lipoprotein (part 1)	4943816	4945069	1254	2	7467	-2.67	1.78e-54	#N/A
TK0001_v2_1720	CDS	-	protein of unknown function	1601926	1602108	183	-3	32	-2.68	3.98e-14	#N/A
TK0001_v2_4806	CDS	-	conserved protein of unknown function	4519962	4520201	240	3	62	-2.69	1.46e-21	#N/A
TK0001_v2_4253	CDS	-	protein of unknown function; putative exported protein	3979357	3979605	249	-3	4906	-2.69	1.35e-54	#N/A
TK0001_v2_2018	CDS	-	conserved protein of unknown function	1866281	1866496	216	-2	925	-2.72	1.13e-48	#N/A
TK0001_v2_5893	CDS	-	exported protein of unknown function	5482310	5482591	282	2	1198	-2.74	6.73e-58	#N/A
TK0001_v2_0501	CDS	-	protein of unknown function	441551	441826	276	2	818	-2.75	4.5e-55	#N/A
TK0001_v2_2872	CDS	-	conserved protein of unknown function	2628280	2628501	222	1	832	-2.78	6.78e-57	#N/A
TK0001_v2_0971	CDS	-	protein of unknown function	892831	893085	255	1	14	-2.79	1.18e-13	#N/A
TK0001_v2_3946	CDS	-	exported protein of unknown function	3696891	3697250	360	-1	2140	-2.8	4.67e-59	#N/A
TK0001_v2_1633	CDS	-	protein of unknown function	1529086	1529163	78	1	27	-2.82	7.17e-14	#N/A
TK0001_v2_4562	CDS	-	protein of unknown function	4305839	4306120	282	-2	330	-2.83	2.37e-57	#N/A
TK0001_v2_5626	CDS	-	conserved protein of unknown function	5247692	5247790	99	-2	173	-2.9	7.24e-43	#N/A
TK0001_v2_1965	CDS	-	protein of unknown function	1826043	1826234	192	3	169	-2.91	1.16e-54	#N/A
TK0001_v2_3553	CDS	-	protein of unknown function	3327965	3328096	132	2	132	-2.92	2.79e-45	#N/A
TK0001_v2_3779	CDS	-	protein of unknown function	3513385	3513597	213	1	4351	-2.98	7.78e-71	#N/A
TK0001_v2_0756	CDS	-	conserved protein of unknown function	670541	670678	138	-2	957	-2.99	1.56e-66	#N/A
TK0001_v2_2037	CDS	-	protein of unknown function	1877906	1878142	237	-2	97	-2.99	1.24e-37	#N/A
TK0001_v2_2401	CDS	-	protein of unknown function	2198507	2198683	177	-2	185	-3	5.73e-46	#N/A
TK0001_v2_5018	CDS	-	conserved protein of unknown function	4733552	4733782	231	-2	88	-3.01	1.17e-38	#N/A
TK0001_v2_4830	CDS	-	protein of unknown function	4540742	4541011	270	-2	59	-3.03	4.17e-24	#N/A
TK0001_v2_5195	CDS	-	TonB family protein	4892940	4893302	363	3	167	-3.13	2.65e-55	#N/A
TK0001_v2_4914	CDS	-	protein of unknown function	4624758	4624982	225	3	60	-3.14	9.67e-30	#N/A
TK0001_v2_2645	CDS	-	protein of unknown function	2427179	2427337	159	2	1486	-3.17	4.47e-77	#N/A
TK0001_v2_5925	CDS	-	conserved exported protein of unknown function	5502821	5503102	282	2	2169	-3.18	4.18e-74	#N/A
TK0001_v2_0016	CDS	-	protein of unknown function	11778	12005	228	-1	1369	-3.18	4.08e-74	#N/A
TK0001_v2_2809	CDS	-	protein of unknown function	2568941	2569621	681	-2	3.53e+4	-3.2	5.41e-53	#N/A
TK0001_v2_0301	CDS	-	protein of unknown function	248878	249201	324	-3	504	-3.21	4.05e-76	#N/A
TK0001_v2_0699	CDS	-	exported protein of unknown function	613349	613672	324	-2	7654	-3.27	9.83e-74	#N/A
TK0001_v2_2060	CDS	-	protein of unknown function	1893877	1894077	201	-3	128	-3.3	2.09e-56	#N/A
TK0001_v2_1877	CDS	-	protein of unknown function; putative exported protein	1743352	1743606	255	-3	748	-3.33	2.82e-73	#N/A
TK0001_v2_1862	CDS	-	protein of unknown function	1731436	1731624	189	-3	456	-3.34	4.37e-72	#N/A
TK0001_v2_3940	CDS	-	protein of unknown function; putative exported protein	3691914	3692468	555	3	834	-3.37	5.83e-78	#N/A
TK0001_v2_3015	CDS	-	protein of unknown function	2764639	2764854	216	-3	263	-3.38	2.34e-70	#N/A
TK0001_v2_2629	CDS	-	protein of unknown function	2414375	2414698	324	-2	3252	-3.39	3.61e-83	#N/A
TK0001_v2_5983	CDS	-	conserved protein of unknown function	5536832	5537038	207	-2	68	-3.4	1.19e-35	#N/A
TK0001_v2_3257	CDS	-	protein of unknown function	2988998	2989063	66	-2	30	-3.42	1.43e-18	#N/A
TK0001_v2_4020	CDS	-	conserved exported protein of unknown function	3756523	3756759	237	1	2.40e+4	-3.47	3.87e-64	#N/A
TK0001_v2_4411	CDS	-	protein of unknown function	4155516	4155884	369	-1	886	-3.49	6.03e-86	#N/A
TK0001_v2_0299	CDS	-	protein of unknown function	248117	248419	303	-2	283	-3.51	3.3e-73	#N/A
TK0001_v2_4019	CDS	-	protein of unknown function; putative exported protein	3755864	3756187	324	-2	6451	-3.51	2.38e-85	#N/A
TK0001_v2_4018	CDS	-	conserved membrane protein of unknown function	3755575	3756060	486	-3	6225	-3.52	1.53e-85	#N/A
TK0001_v2_2257	CDS	-	conserved protein of unknown function	2053990	2054211	222	-3	541	-3.52	2.76e-79	#N/A
TK0001_v2_1968	CDS	-	protein of unknown function	1827906	1828145	240	-1	163	-3.52	2.91e-67	#N/A
TK0001_v2_5823	CDS	-	conserved protein of unknown function	5425012	5425218	207	1	104	-3.53	1.92e-50	#N/A
TK0001_v2_1442	CDS	-	protein of unknown function	1335930	1336043	114	3	226	-3.53	3.9e-72	#N/A
TK0001_v2_5450	CDS	-	conserved protein of unknown function	5111368	5111526	159	-3	428	-3.55	1.12e-77	#N/A
TK0001_v2_0403	CDS	-	protein of unknown function; putative exported protein	351028	351213	186	-3	1042	-3.57	3.37e-95	#N/A
TK0001_v2_4039	CDS	-	conserved protein of unknown function	3774672	3775139	468	3	5370	-3.58	6.16e-92	#N/A
TK0001_v2_4675	CDS	-	protein of unknown function	4405834	4406085	252	1	101	-3.6	2.24e-46	#N/A
TK0001_v2_miscRNA4	misc_RNA	-	cspA	1180719	1181058	340	-1	6139	-3.62	1.69e-91	#N/A
TK0001_v2_5168	CDS	-	conserved protein of unknown function	4869000	4869266	267	-1	67	-3.64	1.34e-35	#N/A
TK0001_v2_3314	CDS	-	exported protein of unknown function	3038744	3039028	285	-2	1.80e+4	-3.64	1.74e-72	#N/A
TK0001_v2_1726	CDS	-	protein of unknown function	1608091	1608192	102	1	348	-3.64	7.41e-89	#N/A
TK0001_v2_4412	CDS	-	protein of unknown function	4155911	4156114	204	-2	331	-3.65	8.05e-77	#N/A
TK0001_v2_4748	CDS	-	conserved protein of unknown function	4475515	4475694	180	-3	852	-3.67	5.37e-93	#N/A
TK0001_v2_0784	CDS	-	conserved protein of unknown function; putative exported protein	698168	698554	387	2	1664	-3.67	2.28e-91	#N/A
TK0001_v2_0835	CDS	-	protein of unknown function	753223	753423	201	1	5340	-3.67	7.95e-91	#N/A
TK0001_v2_6115	CDS	-	conserved exported protein of unknown function	5640009	5640290	282	-1	1269	-3.68	1.46e-94	#N/A
TK0001_v2_1282	CDS	-	protein of unknown function	1179518	1179859	342	2	5886	-3.76	2.8e-98	#N/A
TK0001_v2_4931	CDS	-	protein of unknown function	4640634	4641986	1353	3	224	-3.79	4.66e-77	#N/A
TK0001_v2_5057	CDS	-	protein of unknown function	4764555	4764758	204	-1	407	-3.8	6.14e-92	#N/A
TK0001_v2_5258	CDS	-	protein of unknown function	4948371	4948601	231	3	32	-3.8	1.61e-23	#N/A
TK0001_v2_3172	CDS	-	protein of unknown function	2930373	2930570	198	-1	39	-3.83	9.41e-27	#N/A
TK0001_v2_3490	CDS	-	protein of unknown function	3265292	3265630	339	-2	1283	-3.85	6.67e-103	#N/A
TK0001_v2_2860	CDS	-	conserved protein of unknown function	2618984	2619424	441	2	373	-3.87	1.51e-85	#N/A
TK0001_v2_2882	CDS	-	protein of unknown function; putative exported protein	2634297	2634557	261	-1	2140	-3.89	3.25e-102	#N/A
TK0001_v2_5207	CDS	-	conserved protein of unknown function	4904212	4904823	612	1	96	-3.95	3.02e-48	#N/A
TK0001_v2_2435	CDS	-	protein of unknown function	2231685	2231996	312	-1	8606	-3.96	2.09e-102	#N/A
TK0001_v2_5046	CDS	-	conserved protein of unknown function	4756327	4756473	147	1	21	-4.01	3.41e-21	#N/A
TK0001_v2_3265	CDS	-	protein of unknown function	2993932	2994135	204	-3	189	-4.01	4.09e-85	#N/A
TK0001_v2_3007	CDS	-	protein of unknown function; putative exported protein	2757942	2758253	312	-1	1.04e+4	-4.04	1.3e-98	#N/A
TK0001_v2_2352	CDS	-	protein of unknown function	2155559	2155903	345	2	517	-4.05	1.87e-105	#N/A
TK0001_v2_4918	CDS	-	protein of unknown function	4627230	4627523	294	-1	1128	-4.05	5.73e-107	#N/A
TK0001_v2_0836	CDS	-	protein of unknown function	753516	753686	171	3	4878	-4.08	9.35e-106	#N/A
TK0001_v2_4907	CDS	-	protein of unknown function	4617481	4617765	285	-3	205	-4.08	2.74e-86	#N/A
TK0001_v2_1053	CDS	-	conserved exported protein of unknown function	960286	960534	249	-3	895	-4.09	7.78e-106	#N/A
TK0001_v2_5790	CDS	-	protein of unknown function	5396346	5396519	174	3	56	-4.1	1.93e-40	#N/A
TK0001_v2_2991	CDS	-	conserved protein of unknown function	2744354	2744569	216	2	591	-4.12	2.86e-108	#N/A
TK0001_v2_3668	CDS	-	conserved protein of unknown function, putative exported protein	3441412	3441666	255	1	1476	-4.15	8.6e-114	#N/A
TK0001_v2_3872	CDS	-	protein of unknown function	3621146	3621565	420	-2	1760	-4.16	1.11e-113	#N/A
TK0001_v2_4844	CDS	-	conserved exported protein of unknown function	4557560	4557883	324	2	215	-4.22	9.1e-89	#N/A
TK0001_v2_3006	CDS	-	conserved protein of unknown function	2757678	2757878	201	-1	215	-4.23	6.59e-86	#N/A
TK0001_v2_4225	CDS	-	protein of unknown function	3951915	3952106	192	-1	547	-4.24	2.78e-105	#N/A
TK0001_v2_1983	CDS	-	protein of unknown function	1839520	1839732	213	-3	729	-4.26	2.59e-108	#N/A
TK0001_v2_1823	CDS	-	protein of unknown function; putative exported protein	1707504	1707719	216	-1	3092	-4.31	1.3e-121	#N/A
TK0001_v2_3079	CDS	-	protein of unknown function	2832514	2832702	189	1	65	-4.35	5.52e-43	#N/A
TK0001_v2_4037	CDS	-	protein of unknown function	3773755	3774243	489	1	856	-4.35	6.83e-116	#N/A
TK0001_v2_1821	CDS	-	protein of unknown function	1706385	1706606	222	3	293	-4.36	5.04e-95	#N/A
TK0001_v2_2930	CDS	-	protein of unknown function; putative exported protein	2676972	2677208	237	3	1189	-4.4	1.12e-126	#N/A
TK0001_v2_4873	CDS	-	protein of unknown function	4586912	4587127	216	2	327	-4.42	1.1e-96	#N/A
TK0001_v2_1967	CDS	-	protein of unknown function; putative exported protein	1827152	1827607	456	-2	391	-4.43	5.98e-108	#N/A
TK0001_v2_5218	CDS	-	protein of unknown function	4914339	4914731	393	3	6451	-4.47	1.76e-126	#N/A
TK0001_v2_0204	CDS	-	conserved exported protein of unknown function	170102	170284	183	-2	229	-4.49	7.91e-91	#N/A
TK0001_v2_3558	CDS	-	conserved exported protein of unknown function	3331120	3331383	264	1	849	-4.49	3.1e-125	#N/A
TK0001_v2_1578	CDS	-	protein of unknown function	1470836	1471021	186	-2	1288	-4.52	1.24e-133	#N/A
TK0001_v2_1831	CDS	-	putative lipoprotein	1710043	1710327	285	-3	1043	-4.52	1.88e-124	#N/A
TK0001_v2_1515	CDS	-	conserved exported protein of unknown function	1408753	1409028	276	-3	691	-4.55	1.58e-118	#N/A
TK0001_v2_1177	CDS	-	conserved protein of unknown function	1072662	1072823	162	-1	342	-4.56	1.66e-104	#N/A
TK0001_v2_1154	CDS	-	protein of unknown function; putative membrane protein precursor	1046642	1046959	318	2	1.21e+4	-4.57	1.42e-113	#N/A
TK0001_v2_4017	CDS	-	conserved protein of unknown function	3755254	3755796	543	1	790	-4.6	2.95e-123	#N/A
TK0001_v2_5306	CDS	-	conserved protein of unknown function; putative membrane protein	4987041	4987451	411	-1	2427	-4.64	1.33e-138	#N/A
TK0001_v2_1830	CDS	-	protein of unknown function	1709767	1709934	168	-3	126	-4.64	6.16e-74	#N/A
TK0001_v2_1422	CDS	-	conserved exported protein of unknown function	1312756	1312959	204	-3	8091	-4.65	7.62e-129	#N/A
TK0001_v2_0007	CDS	-	protein of unknown function; putative exported protein	4197	4448	252	3	191	-4.69	2.31e-91	#N/A
TK0001_v2_3180	CDS	-	protein of unknown function; putative exported protein	2936276	2936566	291	2	818	-4.7	2.02e-130	#N/A
TK0001_v2_2551	CDS	-	conserved protein of unknown function	2347100	2347321	222	-2	4683	-4.75	1.46e-137	#N/A
TK0001_v2_3649	CDS	-	conserved protein of unknown function	3424762	3424953	192	-3	3176	-4.79	1.66e-142	#N/A
TK0001_v2_1025	CDS	-	conserved protein of unknown function	936687	936950	264	3	164	-4.83	6.99e-85	#N/A
TK0001_v2_3767	CDS	-	conserved protein of unknown function	3507961	3508350	390	1	2775	-4.83	5.66e-145	#N/A
TK0001_v2_1638	CDS	-	conserved protein of unknown function	1532588	1532863	276	-2	356	-4.84	9.79e-112	#N/A
TK0001_v2_0508	CDS	-	conserved exported protein of unknown function	445731	445961	231	3	1.69e+4	-4.9	6.35e-119	#N/A
TK0001_v2_5205	CDS	-	protein of unknown function	4903372	4903581	210	1	523	-4.96	2.17e-130	#N/A
TK0001_v2_6059	CDS	-	conserved exported protein of unknown function	5596622	5596780	159	-2	1.39e+4	-5	3.83e-121	#N/A
TK0001_v2_3955	CDS	-	protein of unknown function; putative exported protein	3702588	3703034	447	3	3412	-5	1.07e-147	#N/A
TK0001_v2_5220	CDS	-	protein of unknown function	4915090	4915254	165	1	2229	-5.01	8.7e-150	#N/A
TK0001_v2_0146	CDS	-	conserved protein of unknown function	131656	131895	240	1	581	-5.03	9.33e-142	#N/A
TK0001_v2_1107	CDS	-	protein of unknown function; putative exported protein	1005633	1005911	279	3	1438	-5.03	5.2e-151	#N/A
TK0001_v2_5881	CDS	-	conserved exported protein of unknown function	5476266	5476517	252	3	1620	-5.04	2.81e-149	#N/A
TK0001_v2_3177	CDS	-	exported protein of unknown function	2932537	2932956	420	-3	391	-5.04	5.98e-124	#N/A
TK0001_v2_4982	CDS	-	conserved protein of unknown function	4698785	4699279	495	2	396	-5.06	1.32e-124	#N/A
TK0001_v2_0309	CDS	-	protein of unknown function	257051	257317	267	-2	274	-5.07	4.73e-111	#N/A
TK0001_v2_1677	CDS	-	conserved protein of unknown function	1565251	1565496	246	-3	554	-5.08	9.78e-129	#N/A
TK0001_v2_1535	CDS	-	exported protein of unknown function	1431257	1431517	261	2	1579	-5.14	3.32e-152	#N/A
TK0001_v2_2687	CDS	-	conserved protein of unknown function	2465290	2465490	201	1	1717	-5.15	7.04e-152	#N/A
TK0001_v2_4628	CDS	-	conserved protein of unknown function; putative exported protein	4366160	4366315	156	-2	4078	-5.17	6.05e-159	#N/A
TK0001_v2_2351	CDS	-	protein of unknown function	2155211	2155513	303	2	838	-5.18	7.37e-135	#N/A
TK0001_v2_4197	CDS	-	conserved exported protein of unknown function	3929020	3929271	252	1	2.80e+4	-5.2	9.94e-114	#N/A
TK0001_v2_4953	CDS	-	conserved protein of unknown function; putative exported protein	4667224	4667475	252	-3	1816	-5.2	1.4e-157	#N/A
TK0001_v2_1687	CDS	-	protein of unknown function; putative exported protein	1573378	1574517	1140	-3	1057	-5.25	1.41e-151	#N/A
TK0001_v2_2995	CDS	-	conserved exported protein of unknown function	2747204	2747707	504	-2	722	-5.26	1.96e-145	#N/A
TK0001_v2_3665	CDS	-	protein of unknown function; putative exported protein	3440537	3440914	378	2	2143	-5.26	8.77e-164	#N/A
TK0001_v2_4192	CDS	-	protein of unknown function; putative exported protein	3920564	3920950	387	2	1.04e+4	-5.26	1.29e-146	#N/A
TK0001_v2_2622	CDS	-	protein of unknown function	2407277	2407468	192	-2	6628	-5.29	1.55e-154	#N/A
TK0001_v2_5799	CDS	-	protein of unknown function	5405425	5405754	330	1	558	-5.3	2.32e-142	#N/A
TK0001_v2_1819	CDS	-	protein of unknown function	1705946	1706161	216	2	906	-5.35	6.38e-153	#N/A
TK0001_v2_2686	CDS	-	protein of unknown function	2464945	2465193	249	1	2105	-5.37	7.73e-164	#N/A
TK0001_v2_0140	CDS	-	protein of unknown function	126915	127349	435	-1	148	-5.38	3.4e-91	#N/A
TK0001_v2_4485	CDS	-	protein of unknown function	4224064	4224264	201	1	899	-5.39	2.64e-153	#N/A
TK0001_v2_0047	CDS	-	protein of unknown function	40336	40785	450	1	672	-5.4	3.74e-140	#N/A
TK0001_v2_0492	CDS	-	protein of unknown function	437153	437428	276	2	1888	-5.42	7.36e-170	#N/A
TK0001_v2_3430	CDS	-	Cupin (fragment)	3157808	3157936	129	2	131	-5.43	4.62e-92	#N/A
TK0001_v2_1678	CDS	-	protein of unknown function	1565502	1565789	288	-1	630	-5.45	2.14e-142	#N/A
TK0001_v2_0682	CDS	-	protein of unknown function	593082	593303	222	3	240	-5.5	3.32e-120	#N/A
TK0001_v2_0547	CDS	-	conserved exported protein of unknown function	479157	479477	321	-1	618	-5.51	5.66e-146	#N/A
TK0001_v2_1887	CDS	-	conserved protein of unknown function	1754901	1755086	186	-1	402	-5.53	2.33e-135	#N/A
TK0001_v2_4751	CDS	-	protein of unknown function	4477745	4477963	219	-2	941	-5.54	4.63e-162	#N/A
TK0001_v2_1933	CDS	-	exported protein of unknown function	1800086	1800367	282	2	2434	-5.58	4.83e-175	#N/A
TK0001_v2_3094	CDS	-	protein of unknown function; putative exported protein	2854818	2855231	414	-1	6.35e+4	-5.58	4.3e-96	#N/A
TK0001_v2_1487	CDS	-	exported protein of unknown function	1383701	1383991	291	-2	3244	-5.59	6.29e-176	#N/A
TK0001_v2_3178	CDS	-	conserved protein of unknown function	2933051	2933182	132	-2	407	-5.61	6.71e-150	#N/A
TK0001_v2_1676	CDS	-	protein of unknown function	1565030	1565248	219	-2	229	-5.62	3.25e-114	#N/A
TK0001_v2_1413	CDS	-	protein of unknown function; putative exported protein	1304622	1304933	312	3	3909	-5.62	2.04e-179	#N/A
TK0001_v2_2603	CDS	-	conserved protein of unknown function	2388898	2389074	177	-3	3631	-5.63	4.13e-183	#N/A
TK0001_v2_1966	CDS	-	conserved exported protein of unknown function	1826402	1826701	300	-2	2111	-5.64	2.18e-174	#N/A
TK0001_v2_1448	CDS	-	conserved protein of unknown function	1343955	1344188	234	3	2902	-5.64	1.44e-179	#N/A
TK0001_v2_3331	CDS	-	protein of unknown function	3059681	3059800	120	-2	138	-5.64	9.96e-95	#N/A
TK0001_v2_4896	CDS	-	protein of unknown function	4611233	4611328	96	-2	340	-5.64	8.54e-129	#N/A
TK0001_v2_3081	CDS	-	conserved protein of unknown function	2833910	2834182	273	2	306	-5.65	3.86e-128	#N/A
TK0001_v2_0494	CDS	-	conserved protein of unknown function	438249	438416	168	-1	1578	-5.68	4.73e-178	#N/A
TK0001_v2_4705	CDS	-	Cyd operon protein YbgT	4435961	4436092	132	-2	2649	-5.68	4.63e-176	#N/A
TK0001_v2_3307	CDS	-	protein of unknown function	3032457	3032747	291	3	2121	-5.69	7.85e-175	#N/A
TK0001_v2_5678	CDS	-	protein of unknown function; putative exported protein	5295514	5295831	318	-3	874	-5.73	2.51e-164	#N/A
TK0001_v2_0497	CDS	-	conserved exported protein of unknown function	439424	439714	291	-2	458	-5.74	5.99e-143	#N/A
TK0001_v2_5048	CDS	-	protein of unknown function	4757537	4757833	297	-2	1081	-5.74	4.28e-171	#N/A
TK0001_v2_5219	CDS	-	protein of unknown function	4914721	4915047	327	1	5470	-5.76	7.89e-178	#N/A
TK0001_v2_5176	CDS	-	conserved protein of unknown function; putative exported protein	4876030	4876347	318	-3	3572	-5.78	1.39e-179	#N/A
TK0001_v2_0787	CDS	-	protein of unknown function	700315	700512	198	-3	1031	-5.79	5.8e-176	#N/A
TK0001_v2_4117	CDS	-	protein of unknown function; putative exported protein	3851818	3852177	360	-3	2800	-5.83	1.13e-180	#N/A
TK0001_v2_0795	CDS	-	conserved exported protein of unknown function	708079	708330	252	-3	7493	-5.84	1.15e-170	#N/A
TK0001_v2_0603	CDS	-	protein of unknown function	514061	514522	462	2	1681	-5.84	3.35e-175	#N/A
TK0001_v2_4897	CDS	-	protein of unknown function	4611370	4611663	294	-3	1808	-5.88	2.31e-180	#N/A
TK0001_v2_3157	CDS	-	conserved protein of unknown function	2916584	2916670	87	-2	4682	-5.91	6.31e-185	#N/A
TK0001_v2_1514	CDS	-	conserved protein of unknown function; putative exported protein, putative Peptidase propeptide and YPEB domain	1407804	1408421	618	3	4.33e+4	-5.97	8.32e-121	#N/A
TK0001_v2_3629	CDS	-	conserved protein of unknown function, putative exported protein	3401651	3402217	567	2	4394	-5.98	2.12e-188	#N/A
TK0001_v2_5328	CDS	-	protein of unknown function	5004210	5004431	222	-1	881	-5.99	4.19e-175	#N/A
TK0001_v2_4754	CDS	-	protein of unknown function	4478313	4478534	222	3	344	-6	1.85e-133	#N/A
TK0001_v2_1652	CDS	-	protein of unknown function	1541605	1541829	225	-3	2166	-6.03	7.89e-187	#N/A
TK0001_v2_5889	CDS	-	conserved protein of unknown function	5479898	5480665	768	2	4117	-6.05	7.78e-195	#N/A
TK0001_v2_1187	CDS	-	protein of unknown function	1085713	1085961	249	-3	1080	-6.05	2.66e-174	#N/A
TK0001_v2_0607	CDS	-	conserved protein of unknown function	518610	519074	465	3	305	-6.09	4.63e-138	#N/A
TK0001_v2_2108	CDS	-	protein of unknown function; putative exported protein	1935837	1936115	279	3	1.50e+4	-6.1	1.63e-167	#N/A
TK0001_v2_4384	CDS	-	protein of unknown function	4125275	4125415	141	2	9975	-6.11	4.96e-175	#N/A
TK0001_v2_1588	CDS	-	protein of unknown function	1478285	1478512	228	-2	3417	-6.12	3.32e-198	#N/A
TK0001_v2_1589	CDS	-	protein of unknown function	1478509	1478712	204	-3	2919	-6.22	1.28e-199	#N/A
TK0001_v2_4459	CDS	-	protein of unknown function	4201281	4201559	279	3	2.88e+4	-6.29	1.83e-149	#N/A
TK0001_v2_0639	CDS	-	protein of unknown function, putative exported protein	547567	547860	294	-3	1755	-6.34	4.94e-197	#N/A
TK0001_v2_4898	CDS	-	conserved protein of unknown function	4611954	4612136	183	-1	2908	-6.35	1.85e-207	#N/A
TK0001_v2_0276	CDS	-	conserved protein of unknown function	226239	226454	216	-1	2190	-6.43	6.09e-205	#N/A
TK0001_v2_5361	CDS	-	exported protein of unknown function	5030696	5030926	231	2	480	-6.43	1.12e-155	#N/A
TK0001_v2_3176	CDS	-	conserved protein of unknown function; putative exported protein	2932143	2932406	264	-1	4697	-6.44	8.73e-202	#N/A
TK0001_v2_3181	CDS	-	conserved exported protein of unknown function	2936766	2937074	309	3	1.74e+4	-6.47	1.93e-175	#N/A
TK0001_v2_2667	CDS	-	protein of unknown function; putative exported protein	2447150	2447392	243	-2	1.02e+4	-6.51	2.48e-194	#N/A
TK0001_v2_5427	CDS	-	conserved protein of unknown function	5094473	5094754	282	-2	1982	-6.52	1.13e-207	#N/A
TK0001_v2_0786	CDS	-	protein of unknown function precursor	700043	700315	273	-2	5096	-6.57	5.93e-207	#N/A
TK0001_v2_3705	CDS	-	conserved protein of unknown function	3465941	3466210	270	-2	787	-6.58	8.09e-178	#N/A
TK0001_v2_3428	CDS	-	protein of unknown function	3156900	3157199	300	3	3669	-6.62	9.64e-230	#N/A
TK0001_v2_0913	CDS	-	conserved protein of unknown function	836003	836131	129	-2	6209	-6.8	7.09e-212	#N/A
TK0001_v2_2412	CDS	-	protein of unknown function; putative exported protein	2207342	2207653	312	2	1.62e+4	-6.94	4.68e-196	#N/A
TK0001_v2_1109	CDS	-	protein of unknown function	1007853	1008038	186	3	457	-6.96	1.78e-166	#N/A
TK0001_v2_4383	CDS	-	protein of unknown function; putative exported protein	4124765	4125091	327	2	7791	-6.96	1.8e-216	#N/A
TK0001_v2_0650	CDS	-	exported protein of unknown function	556969	557436	468	1	7359	-7.04	6.74e-218	#N/A
TK0001_v2_3954	CDS	-	protein of unknown function; putative exported protein	3702177	3702425	249	3	5653	-7.07	5.23e-226	#N/A
TK0001_v2_1568	CDS	-	protein of unknown function	1461158	1461340	183	2	1.33e+4	-7.2	3.77e-207	#N/A
TK0001_v2_3256	CDS	-	protein of unknown function	2988538	2989011	474	-3	4358	-7.34	2.52e-244	#N/A
TK0001_v2_3429	CDS	-	protein of unknown function; putative exported protein	3157219	3157611	393	1	3.30e+4	-7.43	1.5e-176	#N/A
TK0001_v2_3706	CDS	-	conserved protein of unknown function	3466214	3466471	258	-2	1043	-7.53	1.07e-209	#N/A
TK0001_v2_3973	CDS	-	protein of unknown function	3721077	3721253	177	3	2811	-7.55	6.14e-247	#N/A
TK0001_v2_2644	CDS	-	protein of unknown function; putative exported protein	2426686	2426928	243	-3	4951	-7.58	2.23e-247	#N/A
TK0001_v2_1767	CDS	-	conserved protein of unknown function	1644457	1644570	114	-3	1.02e+4	-7.83	4.44e-242	#N/A
TK0001_v2_2870	CDS	-	protein of unknown function; putative exported protein	2626474	2626836	363	-3	6697	-7.92	1.92e-258	#N/A
TK0001_v2_3432	CDS	-	conserved exported protein of unknown function	3159388	3160089	702	1	1.11e+4	-8	1.19e-245	#N/A

## Sheet: G4105 1%_5min vs TK 1%_5min
MEM5_35_1pct_MeOH_5mn/TK0001_1pct_MeOH_5mn (B/A)
Label	Type	Name	Product	Begin	End	Length	Frame	normalized average read count	log2 fold change	adjusted pvalue (FDR)	eggNOG
TK0001_v2_4706	CDS	cydB	cytochrome d terminal oxidase, polypeptide subunit II	4436162	4437316	1155	-2	8576	3.6	4.36e-23	C
TK0001_v2_4707	CDS	cydA	cytochrome d terminal oxidase, subunit I	4437382	4438971	1590	-3	5415	3.13	1.63e-18	C
TK0001_v2_2004	CDS	-	putative acetate kinase (partial)	1854532	1855395	864	-3	1932	3.04	2.67e-18	C
TK0001_v2_1874	CDS	-	putative monooxygenase with ATPase activity, luciferase family protein	1740697	1741575	879	1	1364	2.96	2.21e-18	C
TK0001_v2_4712	CDS	-	putative ABC transporter, fused ATPase and permease domains (CydD-like) (fragment)	4441674	4442342	669	3	561	2.77	4.76e-17	C
TK0001_v2_2297	CDS	ssuD	alkanesulfonate monooxygenase	2101406	2102581	1176	-2	914	2.73	3.22e-16	C
TK0001_v2_4714	CDS	-	putative cytochrome c, class I	4443566	4443892	327	-2	466	2.59	4.45e-15	C
TK0001_v2_3881	CDS	-	NADH:flavin oxidoreductase/NADH oxidase; putative FMN-linked N-ethylmaleimide reductase	3627554	3628642	1089	-2	3501	2.47	1.89e-11	C
TK0001_v2_4711	CDS	-	membrane protein of unknown function	4440923	4442197	1275	2	572	2.31	1.5e-12	C
TK0001_v2_0049	CDS	ccr	crotonyl-CoA carboxylase/reductase	42414	43712	1299	3	1.70e+4	2.27	1.56e-09	C
TK0001_v2_2003	CDS	-	protein of unknown function	1853839	1854327	489	-3	5569	2.11	9.83e-09	C
TK0001_v2_3627	CDS	-	putative NADH:flavin oxidoreductase/NADH oxidase	3399371	3400489	1119	2	944	2.07	1.38e-10	C
TK0001_v2_3608	CDS	-	conserved protein of unknown function	3383386	3383859	474	-3	784	2.02	2.86e-09	C
TK0001_v2_1694	CDS	qxtB	cytochrome bd-quinol oxidase subunit II	1581015	1582025	1011	3	167	-2.25	3.27e-05	C
TK0001_v2_1789	CDS	-	Iron-sulfur cluster-binding protein, putative ferredoxin oxidoreductase protein	1670171	1671298	1128	2	149	-2.34	0.000133	C
TK0001_v2_1236	CDS	-	putative FAD/FMN-containing dehydrogenase	1136313	1139327	3015	3	351	-2.35	1.23e-08	C
TK0001_v2_2099	CDS	-	Monooxygenase, NtaA/SnaA/SoxA family	1926493	1927896	1404	-3	130	-2.41	0.00051	C
TK0001_v2_4738	CDS	-	conserved membrane protein of unknown function; FMN-binding and 4Fe-4S binding domains	4463266	4465383	2118	1	166	-2.51	1.6e-05	C
TK0001_v2_1790	CDS	-	NADH:flavin oxidoreductase/NADH oxidase	1671361	1673490	2130	1	212	-2.56	4.13e-07	C
TK0001_v2_3063	CDS	bchY	bacteriochlorophyllide reductase subunit BchY	2817689	2819215	1527	-2	95	-2.59	0.00209	C
TK0001_v2_1793	CDS	-	putative electron transfer flavoprotein, beta subunit	1676777	1677571	795	2	106	-2.65	0.000136	C
TK0001_v2_1792	CDS	-	putative electron transfer flavoprotein alpha subunit (fragment)	1676391	1676780	390	3	47	-3.15	0.00373	C
TK0001_v2_1791	CDS	-	Iron-sulfur cluster-binding protein (modular protein)	1673663	1676323	2661	2	254	-3.48	2.99e-16	C
TK0001_v2_1500	CDS	sufS	cysteine desulfurase	1392433	1393689	1257	-3	7785	3.37	4.25e-18	E
TK0001_v2_3885	CDS	-	putative ornithine/diaminopimelate PLP-dependent decarboxylase	3631599	3632765	1167	3	5924	3.02	1.52e-15	E
TK0001_v2_5734	CDS	thiO	glycine oxidase	5345351	5346673	1323	2	1220	2.61	9.04e-14	E
TK0001_v2_3949	CDS	-	putative histidinol dehydrogenase HisD	3698272	3699348	1077	1	1831	2.2	1.63e-10	E
TK0001_v2_0972	CDS	leuC	3-isopropylmalate dehydratase (isomerase), large subunit	893198	894676	1479	-2	5792	2.13	4.14e-08	E
TK0001_v2_2728	CDS	ilvA	threonine deaminase	2498661	2500313	1653	3	1458	2.11	1.83e-09	E
TK0001_v2_0320	CDS	ilvI	acetolactate synthase, large subunit	265935	267722	1788	-1	5616	2.05	4.33e-08	E
TK0001_v2_2462	CDS	-	protein of unknown function	2255756	2256439	684	-2	5334	2.04	2.44e-08	E
TK0001_v2_3039	CDS	-	putative oligoendopeptidase F	2792319	2794196	1878	-1	7516	2.03	4.3e-08	E
TK0001_v2_2095	CDS	-	conserved protein of unknown function; putative exported protein	1922369	1923742	1374	-2	575	2.02	2.49e-10	E
TK0001_v2_0013	fCDS	putA	fragment of proline dehydrogenase PutA (part 1)	8461	9234	774	1	71	-2.02	0.0349	E
TK0001_v2_4471	CDS	-	putative amidolyase/hydrolase/carboxylase subunit	4212065	4212790	726	-2	139	-2.06	0.000549	E
TK0001_v2_6045	CDS	-	ABC transporter, glycine/betaine type, permease	5587526	5588668	1143	-2	102	-2.17	0.00447	E
TK0001_v2_1443	CDS	-	Amino acid transporter	1336106	1337572	1467	-2	251	-2.22	1.12e-06	E
TK0001_v2_1798	CDS	soxA	sarcosine oxidase, alpha subunit	1681131	1684118	2988	-1	294	-2.22	1.79e-07	E
TK0001_v2_1781	CDS	-	putative ABC transporter, permease	1661752	1662675	924	1	125	-2.42	8.31e-05	E
TK0001_v2_0335	CDS	-	putative ABC transporter, putative membrane protein precursor with two ATP-binding domains	279298	281769	2472	1	250	-2.56	1.76e-08	E
TK0001_v2_1780	CDS	-	protein of unknown function	1660770	1661003	234	3	106	-2.57	0.000266	E
TK0001_v2_0696	CDS	-	trans-sulfuration enzyme (O-acetylhomoserine aminocarboxypropyltransferase) (modular protein)	609379	611307	1929	-3	177	-2.81	2.16e-07	E
TK0001_v2_2098	CDS	livG	Branched-chain amino acid ABC transporter, ATP-binding protein	1925717	1926487	771	-2	80	-2.86	0.00158	E
TK0001_v2_2332	CDS	-	putative ABC transporter, ATPase	2136688	2137434	747	1	401	-2.87	4.15e-16	E
TK0001_v2_0694	CDS	-	putative homoserine O-succinyltransferase (metA) (fragment)	608984	609439	456	-2	55	-3.05	0.0066	E
TK0001_v2_0695	CDS	-	protein of unknown function	609270	609980	711	-1	77	-3.22	0.00071	E
TK0001_v2_1800	CDS	soxB	sarcosine oxidase, beta subunit	1684436	1685689	1254	-2	151	-3.26	1.58e-07	E
TK0001_v2_1799	CDS	soxD	sarcosine oxidase, delta subunit	1684120	1684416	297	-3	40	-3.32	0.00824	E
TK0001_v2_1220	CDS	-	conserved protein of unknown function, putative membrane protein	1115487	1116374	888	-1	141	-3.68	2.81e-09	E
TK0001_v2_2331	CDS	-	putative ABC transporter, ATPase	2135886	2136674	789	3	849	-3.76	6.85e-27	E
TK0001_v2_4956	CDS	-	putative cysteine desulfurase (SufS domain)	4670472	4672496	2025	-1	1.80e+4	-3.82	8.77e-23	E
TK0001_v2_2330	CDS	-	putative ABC transporter, permease	2134693	2135874	1182	1	2708	-4.1	2.32e-27	E
TK0001_v2_2329	CDS	-	putative ABC transporter, permease	2133753	2134679	927	3	4700	-4.72	5.76e-33	E
TK0001_v2_2328	CDS	-	ABC transporter, periplasmic protein; putative short-chain amide transporter	2132390	2133643	1254	2	1.42e+4	-6.3	4.74e-50	E
TK0001_v2_5382	CDS	-	oxidoreductase, molybdopterin-binding subunit	5048386	5050647	2262	-3	1693	2.82	2.19e-14	F
TK0001_v2_1554	CDS	purF	amidophosphoribosyltransferase (PRPP amidotransferase)	1445163	1446638	1476	3	6377	2.56	5.85e-12	F
TK0001_v2_5724	CDS	carA	carbamoyl phosphate synthetase, glutamine amidotransferase small subunit	5331983	5333233	1251	-2	4967	2.32	2.38e-10	F
TK0001_v2_2267	CDS	-	putative Glutamine amidotransferase-like	2063403	2064263	861	3	90	-2.21	0.00563	F
TK0001_v2_4254	CDS	-	putative N-isopropylammelide isopropylaminohydrolase	3979900	3981279	1380	-3	175	-2.43	3.61e-05	F
TK0001_v2_2005	CDS	xfp	D-xylulose 5-phosphate/D-fructose 6-phosphate phosphoketolase	1855543	1858089	2547	-3	3459	2.77	1.93e-15	G
TK0001_v2_5785	CDS	xfp	D-xylulose 5-phosphate/D-fructose 6-phosphate phosphoketolase	5387031	5389466	2436	-1	5002	2.39	4.06e-11	G
TK0001_v2_4633	CDS	-	putative tripartite ATP-independent periplasmic transporter, putative membrane component	4368905	4370257	1353	-2	918	2.23	5.65e-12	G
TK0001_v2_2002	CDS	aqpZ	aquaporin	1853050	1853796	747	-3	1.07e+4	2.08	1.85e-08	G
TK0001_v2_0088	CDS	-	conserved protein of unknown function	76038	76823	786	3	73	-2.03	0.0111	G
TK0001_v2_0381	CDS	lhaA	photosynthetic complex (LH1) assembly protein LhaA, Major Facilitator Superfamily (MFS) transporter	328830	330275	1446	3	131	-2.43	0.000658	G
TK0001_v2_4810	CDS	-	Major facilitator transporter	4522990	4524291	1302	1	120	-2.95	1.82e-05	G
TK0001_v2_5735	CDS	thiS	thiamin biosynthesis proteinsulfur carrier) ThiS	5346670	5346882	213	1	444	3.05	6.95e-18	H
TK0001_v2_5736	CDS	-	thiazole synthase (modular protein)	5346885	5348333	1449	3	1728	2.89	9.03e-17	H
TK0001_v2_2301	CDS	ssuE	NAD(P)H-dependent FMN reductase	2105282	2105851	570	-2	391	2.09	5.79e-10	H
TK0001_v2_1556	CDS	dmrA	Dihydromethanopterin reductase	1447460	1447867	408	2	1593	2.03	1.53e-07	H
TK0001_v2_0380	CDS	bchM	Mg-protoporphyrin IX methyl transferase	328102	328833	732	1	77	-2.06	0.0451	H
TK0001_v2_2750	CDS	crtI	phytoene dehydrogenase (phytoene desaturase)	2517501	2519027	1527	-1	154	-2.22	0.000708	H
TK0001_v2_0367	CDS	bchP	geranylgeranyl reductase	313934	315127	1194	-2	128	-2.28	0.0011	H
TK0001_v2_4739	CDS	-	conserved protein of unknown function; NosX-related protein	4465388	4466368	981	2	78	-2.42	0.0106	H
TK0001_v2_0378	fCDS	bchH	fragment of magnesium-protoporphyrin O-methyltransferase BchH subunit (part 2)	326079	327212	1134	3	107	-2.44	0.00164	H
TK0001_v2_0376	CDS	bchB	protochlorophyllide reductase BchB subunit	321924	323519	1596	3	129	-2.64	4.06e-05	H
TK0001_v2_0377	fCDS	bchH	fragment of magnesium-protoporphyrin O-methyltransferase BchH subunit (part 1)	323494	325851	2358	1	181	-2.72	2.53e-07	H
TK0001_v2_0375	CDS	bchN	protochlorophyllide reductase subunit BchN	320650	321918	1269	1	123	-2.86	3.96e-05	H
TK0001_v2_3067	CDS	crtE	geranylgeranyl pyrophosphate synthase	2822426	2823292	867	-2	51	-3.21	0.00606	H
TK0001_v2_4434	CDS	-	putative diacylglycerol kinase	4178210	4179139	930	2	982	2.38	1.37e-11	I
TK0001_v2_2491	CDS	-	putative fatty acid oxidation complex subunit alpha (enoyl-CoA hydratase and epimerase and isomerase ; 3-hydroxyacyl-CoA dehydrogenase) (fadJ-like; synonym yfcX)	2284535	2286736	2202	2	3714	2.19	1.04e-09	I
TK0001_v2_3124	CDS	-	inositol-3-phosphate synthase	2884869	2886062	1194	-1	1818	2.08	8.99e-09	I
TK0001_v2_0260	CDS	-	Acyl transferase domain protein, putative malonyl CoA-acyl carrier protein transacylase (MCT, fabD-like)	211325	212248	924	-2	61	-2.12	0.0153	I
TK0001_v2_0703	CDS	acd	acyl-CoA dehydrogenase	616890	618092	1203	3	164	-2.31	0.00021	I
TK0001_v2_1656	CDS	-	putative short-chain dehydrogenase/reductase SDR	1544584	1545285	702	1	132	-2.31	0.000478	I
TK0001_v2_0705	CDS	-	putative lipase/esterase (aes-like)	619216	620133	918	1	109	-3.21	1.82e-05	I
TK0001_v2_3749	CDS	fusA	elongation factor G	3493698	3495773	2076	-1	6.31e+4	2.67	1.6e-10	J
TK0001_v2_3750	CDS	rpsG	30S ribosomal protein S7	3495837	3496307	471	-1	2.42e+4	2.38	5.22e-09	J
TK0001_v2_3748	fCDS	tufB	fragment of protein chain elongation factor EF-Tu (part 1)	3493114	3493644	531	-3	3997	2.33	1.13e-09	J
TK0001_v2_3720	CDS	rpsH	30S ribosomal protein S8	3474545	3474940	396	2	1.30e+4	2.29	1.5e-09	J
TK0001_v2_3745	CDS	rplC	50S ribosomal protein L3	3491273	3492013	741	-2	1.25e+4	2.27	2.75e-09	J
TK0001_v2_3718	CDS	rpsN	30S ribosomal protein S14	3474227	3474532	306	2	1.85e+4	2.2	3.12e-08	J
TK0001_v2_3751	CDS	rpsL	30S ribosomal protein S12	3496414	3496785	372	-3	1.55e+4	2.16	1.26e-07	J
TK0001_v2_3721	CDS	rplF	50S ribosomal protein L6	3474957	3475490	534	3	1.60e+4	2.12	2.31e-08	J
TK0001_v2_3717	CDS	rplE	50S ribosomal protein L5	3473619	3474185	567	3	3.59e+4	2.11	3.08e-07	J
TK0001_v2_3744	CDS	rplD	50S ribosomal protein L4	3490653	3491273	621	-1	1.06e+4	2.1	2.44e-08	J
TK0001_v2_1445	CDS	pnp	polynucleotide phosphorylase/polyadenylase	1338411	1340648	2238	3	1.84e+4	2.1	5.46e-08	J
TK0001_v2_3746	CDS	rpsJ	30S ribosomal protein S10	3492064	3492372	309	-3	9580	2.08	3.44e-08	J
TK0001_v2_3743	CDS	rplW	50S ribosomal protein L23	3490360	3490656	297	-3	7179	2.07	3.82e-08	J
TK0001_v2_3716	CDS	rplX	50S ribosomal protein L24	3473312	3473626	315	2	2.06e+4	2.07	2.47e-07	J
TK0001_v2_3747	fCDS	tufB	fragment of protein chain elongation factor EF-Tu (part 2)	3492452	3493114	663	-2	1.42e+4	2.05	2.44e-08	J
TK0001_v2_3723	CDS	rpsE	30S ribosomal protein S5	3475955	3476533	579	2	1.21e+4	2.04	4.28e-08	J
TK0001_v2_4836	fCDS	-	fragment of putative amidase-related protein (part 1)	4547515	4548891	1377	1	109	-2.26	0.000959	J
TK0001_v2_1715	CDS	-	conserved protein of unknown function	1597912	1598331	420	-3	786	3.5	4.49e-22	K
TK0001_v2_1285	CDS	cspE	DNA-binding transcriptional repressor	1180773	1180982	210	-1	5332	3.13	2.75e-15	K
TK0001_v2_1766	CDS	-	putative transcriptional regulator, TetR family	1643311	1644084	774	1	4369	2.99	7.11e-16	K
TK0001_v2_4523	CDS	-	conserved protein of unknown function	4263310	4263759	450	1	764	2.65	9.6e-14	K
TK0001_v2_3111	CDS	-	heavy metal-dependent transcription regulator HmrR, putative copper efflux regulator CueR, MerR family	2870676	2871140	465	-1	354	2.45	3.97e-14	K
TK0001_v2_3101	CDS	nusA	transcription elongation protein	2859704	2861341	1638	2	3763	2.45	2.84e-11	K
TK0001_v2_5171	fCDS	rpoH	fragment of RNA polymerase sigma-32 (sigma H) factor (part 2)	4872660	4872866	207	3	1942	2.21	2.54e-10	K
TK0001_v2_4028	CDS	-	putative transcriptional regulator, MerR family	3763296	3763718	423	-1	383	2.21	4.2e-10	K
TK0001_v2_3489	CDS	RNR	ribonuclease R	3262767	3265133	2367	-1	2910	2.19	1.93e-09	K
TK0001_v2_5170	fCDS	rpoH	fragment of RNA polymerase sigma-32 (sigma H) factor (part 1)	4871972	4872778	807	2	5665	2.13	7.52e-09	K
TK0001_v2_1239	CDS	-	putative transcriptional regulator protein (AraC family)	1140956	1141993	1038	2	169	-2	0.000677	K
TK0001_v2_1691	CDS	-	putative transcriptional regulator, ArsR family	1578118	1578552	435	1	146	-2.03	0.000401	K
TK0001_v2_4251	CDS	-	transcriptional regulator, LysR family	3977760	3978683	924	-1	123	-2.04	0.000662	K
TK0001_v2_2674	CDS	-	RNA polymerase sigma factor	2453709	2454590	882	3	66	-2.06	0.0452	K
TK0001_v2_4336	CDS	-	transcriptional regulator, AraC family	4074913	4075911	999	-3	120	-2.08	0.0024	K
TK0001_v2_6145	CDS	-	GCN5-related N-acetyltransferase	5663515	5664060	546	1	59	-2.17	0.0452	K
TK0001_v2_6102	CDS	-	putative transcriptional regulator, LuxR family	5631190	5632650	1461	-3	70	-2.17	0.0286	K
TK0001_v2_5658	CDS	-	Two-component response regulator	5272892	5273572	681	-2	414	-2.21	2.43e-10	K
TK0001_v2_1853	CDS	-	protein of unknown function	1727909	1728286	378	-2	47	-2.22	0.0164	K
TK0001_v2_3762	CDS	-	transcriptional regulator, LysR family	3503806	3504747	942	1	90	-2.25	0.00488	K
TK0001_v2_3957	CDS	-	putative Response regulator, CheY- like and LuxR domain	3704219	3704932	714	2	103	-2.3	0.00285	K
TK0001_v2_1730	CDS	-	putative Regulatory protein, LysR family (fragment)	1611247	1612101	855	-3	77	-2.75	0.00471	K
TK0001_v2_1528	CDS	-	GCN5-related N-acetyltransferase	1425083	1425574	492	-2	95	-3.04	6.29e-05	K
TK0001_v2_1776	CDS	-	RNA polymerase sigma factor FecI	1654596	1655138	543	3	66	-3.04	0.000537	K
TK0001_v2_6158	CDS	umuD	component of DNA polymerase V, subunit D	5675318	5675785	468	-2	29	-4.17	0.000694	K
TK0001_v2_1412	CDS	uvrB	excinuclease ABC, subunit B	1301778	1304504	2727	3	4981	2.51	4.21e-11	L
TK0001_v2_3316	CDS	rhlE	ATP-dependent RNA helicase RhlE	3039515	3041047	1533	-2	1980	2.34	4.87e-10	L
TK0001_v2_5880	CDS	-	transposase	5474394	5475956	1563	3	97	-2.03	0.00483	L
TK0001_v2_0153	CDS	-	putative 3-methyladenine DNA glycosylase	136894	137508	615	-3	77	-2.09	0.0277	L
TK0001_v2_4071	CDS	-	conserved protein of unknown function	3797449	3798300	852	-3	144	-2.11	0.00197	L
TK0001_v2_6133	CDS	-	protein of unknown function	5652586	5653542	957	1	64	-2.12	0.0131	L
TK0001_v2_0550	CDS	-	Integrase family protein	480007	480930	924	-3	64	-2.18	0.00959	L
TK0001_v2_0509	CDS	umuC	component of DNA polymerase V, subunit C	446071	447411	1341	-3	112	-2.21	0.00082	L
TK0001_v2_0283	CDS	-	protein of unknown function	233204	235228	2025	-2	142	-2.27	0.000588	L
TK0001_v2_1343	CDS	-	protein of unknown function; putative exported protein	1239601	1240236	636	-3	116	-2.32	0.00213	L
TK0001_v2_3080	CDS	-	putative photolyase	2832690	2833805	1116	-1	65	-2.32	0.0111	L
TK0001_v2_3222	CDS	-	Integrase family protein	2961423	2962388	966	3	67	-2.63	0.00687	L
TK0001_v2_1832	CDS	-	transposase	1710548	1711732	1185	-2	18	-2.92	0.0202	L
TK0001_v2_5931	CDS	-	transposase	5505974	5506555	582	-2	36	-2.92	0.0164	L
TK0001_v2_5971	CDS	-	transposase	5526479	5526850	372	-2	20	-2.99	0.041	L
TK0001_v2_0731	CDS	-	putative damage-inducible mutagenesis protein (ImuB-like)	647334	648737	1404	-1	117	-3.33	7.6e-08	L
TK0001_v2_0730	CDS	dnaE	error-prone DNA polymerase, DNA polymerase III, alpha subunit	644024	647239	3216	-2	282	-3.37	4e-15	L
TK0001_v2_2111	CDS	-	conserved protein of unknown function	1938632	1939360	729	2	85	-3.55	2.06e-06	L
TK0001_v2_4040	CDS	-	RND efflux transporter, MFP subunit	3775229	3776968	1740	2	2395	3.41	1.43e-23	M
TK0001_v2_6147	CDS	-	Glycosyl transferase group 1	5665052	5666227	1176	2	102	-2.03	0.0098	M
TK0001_v2_0142	CDS	-	putative glycosyl transferase	127853	129037	1185	2	102	-2.09	0.00424	M
TK0001_v2_4623	CDS	pbpC	penicillin binding protein	4356401	4358527	2127	-2	142	-2.23	0.000166	M
TK0001_v2_0691	CDS	-	protein of unknown function; putative membrane protein	603088	605451	2364	-3	244	-2.29	3.42e-07	M
TK0001_v2_0082	CDS	-	putative glycosyl transferase	69447	70553	1107	3	99	-2.32	0.0039	M
TK0001_v2_1232	CDS	-	Lipopolysaccharide biosynthesis protein	1129559	1131034	1476	-2	201	-2.34	2.02e-06	M
TK0001_v2_0080	CDS	-	putative dTDP-glucose 4,6-dehydratase	67073	68164	1092	2	85	-2.36	0.00384	M
TK0001_v2_1327	CDS	-	putative Tyrosine-protein kinase etk	1219313	1221517	2205	2	264	-2.46	9.89e-08	M
TK0001_v2_1326	CDS	-	putative Undecaprenyl-phosphate galactosephosphotransferase	1217719	1219242	1524	1	191	-2.54	1.87e-06	M
TK0001_v2_1322	CDS	-	putative OMA family outer membrane saccharide export protein	1212678	1214045	1368	-1	192	-2.67	2.26e-07	M
TK0001_v2_4599	CDS	-	putative phage cell wall peptidase	4333208	4333672	465	2	41	-2.87	0.00735	M
TK0001_v2_3186	CDS	-	RlpA-like protein (fragment)	2940169	2940450	282	1	25	-2.98	0.0436	M
TK0001_v2_0520	CDS	-	conserved exported protein of unknown function	452602	452958	357	-3	31	-3.22	0.00638	M
TK0001_v2_1371	CDS	fliY	flagellar motor switch protein	1266804	1267151	348	3	198	-2.05	5.11e-05	N
TK0001_v2_1370	CDS	-	Putative flagellar assembly protein FliH	1266172	1266798	627	1	134	-2.12	0.000131	N
TK0001_v2_1600	CDS	-	conserved protein of unknown function; putative Methyl-accepting chemotaxis protein	1493337	1494395	1059	-1	157	-2.14	0.000501	N
TK0001_v2_1365	CDS	-	putative flagellar hook length determination protein	1260524	1262086	1563	2	292	-2.35	1.7e-09	N
TK0001_v2_2710	CDS	flgG	flagellar biosynthesis; cell-distal portion of basal-body rod	2487184	2487975	792	1	194	-2.39	3.73e-06	N
TK0001_v2_3415	CDS	cpaD	pilus assembly protein cpaD	3144799	3145545	747	-3	360	-2.45	1.59e-11	N
TK0001_v2_2711	CDS	flgA	Flageller protein FlgA	2487990	2489078	1089	3	138	-2.74	3.85e-05	N
TK0001_v2_2712	fCDS	flgH	fragment of Flagellar L-ring protein precursor (Basal body L-ring protein) (part 1)	2489094	2489717	624	3	162	-2.81	1.53e-07	N
TK0001_v2_2713	fCDS	flgH	fragment of Flagellar L-ring protein precursor (Basal body L-ring protein) (part 2)	2489560	2489847	288	1	100	-2.89	6.94e-05	N
TK0001_v2_3525	CDS	clpB	protein disaggregation chaperone	3297810	3300434	2625	-1	5.57e+4	6.34	2.89e-45	O
TK0001_v2_0752	CDS	ibpA	heat shock chaperone	669235	669705	471	1	1.81e+5	6.08	9.94e-36	O
TK0001_v2_2810	CDS	dnaK	Chaperone protein DnaK	2569515	2571434	1920	-1	1.37e+5	4.05	7.26e-20	O
TK0001_v2_1503	CDS	-	protein of unknown function	1394724	1395269	546	-1	6596	3.92	1.14e-25	O
TK0001_v2_3443	CDS	lon	ATP-dependent protease La	3169749	3172169	2421	-1	1.10e+5	3.82	3.16e-19	O
TK0001_v2_4375	CDS	ibpA	small heat shock protein	4119958	4120389	432	-3	9534	3.82	1.8e-21	O
TK0001_v2_1502	CDS	-	protein of unknown function	1394003	1394845	843	-2	9011	3.79	1.82e-23	O
TK0001_v2_1504	CDS	sufC	ABC transporter, ATPase; Fe-S cluster assembly protein	1395269	1396021	753	-2	9051	3.72	1.73e-21	O
TK0001_v2_1501	CDS	-	ABC transporter, permease; Fe-S cluster assembly protein (fragment)	1393945	1394517	573	-3	6124	3.65	2.34e-22	O
TK0001_v2_1505	CDS	sufB	ABC transporter, permease; Fe-S cluster assembly protein	1396307	1397776	1470	-2	2.06e+4	3.54	3.05e-19	O
TK0001_v2_5691	CDS	hslU	ATP-dependent protease, ATP-binding subunit	5305141	5306454	1314	-3	4271	3.17	2.65e-17	O
TK0001_v2_2443	CDS	msrA	peptide methionine sulfoxide reductase	2238029	2238688	660	-2	1619	3.12	1.16e-18	O
TK0001_v2_2610	CDS	-	glutathione S-transferase	2394984	2395691	708	3	4138	3.02	3.64e-16	O
TK0001_v2_5692	CDS	hslV	ATP-dependent protease	5306566	5307126	561	-3	1707	2.99	2.99e-16	O
TK0001_v2_1175	CDS	ibpA	small heat shock protein	1071272	1071775	504	-2	1.08e+4	2.9	1.73e-14	O
TK0001_v2_2808	CDS	dnaJ	Chaperone protein DnaJ, co-chaperone with DnaK	2567782	2568939	1158	-3	4616	2.79	1.19e-12	O
TK0001_v2_5148	CDS	htpG	chaperone Hsp90, heat shock protein C 62.5	4852953	4854833	1881	3	1.78e+4	2.77	1.26e-12	O
TK0001_v2_3624	CDS	trx	thioredoxin	3396482	3397390	909	-2	3679	2.68	6.74e-13	O
TK0001_v2_3923	CDS	-	Hsp33-like chaperonin	3673739	3674746	1008	2	3102	2.56	1.93e-12	O
TK0001_v2_2027	CDS	-	putative molecular chaperone, heat shock Hsp20 family	1871115	1871594	480	-1	868	2.52	2.19e-14	O
TK0001_v2_6183	CDS	-	putative heat shock protein (HSP-70 COFACTOR), grpE	5694580	5695188	609	-3	5482	2.39	1.94e-10	O
TK0001_v2_1141	CDS	-	putative heat shock protein DnaJ	1035033	1035977	945	3	2016	2.28	1.6e-10	O
TK0001_v2_2091	CDS	-	putative molecular chaperone, heat shock Hsp20 family	1919302	1919778	477	-3	516	2.2	1.98e-11	O
TK0001_v2_3623	CDS	-	putative Lon family ATP-dependent protease	3395728	3396396	669	-3	1945	2.13	1.88e-08	O
TK0001_v2_2535	CDS	-	NifU-like	2328500	2329066	567	-2	1501	2.06	9.83e-09	O
TK0001_v2_0882	CDS	trx	thioredoxin	803118	803438	321	-1	1.24e+4	2.04	2.13e-07	O
TK0001_v2_1918	CDS	-	putative glutathione S-transferase	1789913	1790689	777	2	89	-2.04	0.0151	O
TK0001_v2_4326	fCDS	-	fragment of conserved protein of unknown function; hemolysin-type calcium-binding repeat domain (part 1)	4054514	4055992	1479	-2	186	-2.14	0.000428	O
TK0001_v2_2210	CDS	-	ATPase AAA	2014037	2015701	1665	-2	195	-2.2	6.07e-05	O
TK0001_v2_6146	CDS	-	conserved protein of unknown function	5664060	5665055	996	3	76	-2.25	0.0157	O
TK0001_v2_0209	CDS	-	Peptidase S14 ClpP	175502	176671	1170	2	92	-2.45	0.00518	O
TK0001_v2_1176	CDS	pcm	L-isoaspartate protein carboxylmethyltransferase type II	1072007	1072627	621	-2	88	-2.47	0.00371	O
TK0001_v2_4955	CDS	-	putative Thioredoxin reductase	4668962	4669939	978	-2	337	-3.2	1.2e-17	O
TK0001_v2_3250	CDS	-	protein of unknown function	2984934	2985734	801	3	48	-3.67	0.00122	O
TK0001_v2_1778	CDS	-	TonB-dependent receptor, putative ferric siderophore receptor	1656381	1658900	2520	3	9008	4.25	3.59e-28	P
TK0001_v2_4041	CDS	-	RND efflux transporter, HME family, translocase subunit	3776982	3780131	3150	3	4699	3.85	3.26e-26	P
TK0001_v2_2296	CDS	-	alkanesulfonate transport protein, periplasmic-binding subunit, ABC superfamily (fragment)	2099347	2099922	576	-3	807	3.64	9.92e-27	P
TK0001_v2_2295	CDS	-	alkanesulfonate transport protein, periplasmic-binding subunit, ABC superfamily (modular protein)	2099309	2101387	2079	-2	2283	3.51	9.79e-22	P
TK0001_v2_4213	CDS	bfr	bacterioferritin	3942161	3942658	498	2	4.24e+4	3.46	2.28e-17	P
TK0001_v2_4038	CDS	copP	CopP metal-binding protein, putative exported protein	3774368	3774580	213	2	638	3.02	3.52e-17	P
TK0001_v2_3822	CDS	-	putative TonB-dependent receptor/siderophore receptor protein	3553742	3555901	2160	-2	1317	2.87	4.42e-19	P
TK0001_v2_2017	CDS	-	conserved protein of unknown function	1866013	1866270	258	-3	929	2.65	6.23e-17	P
TK0001_v2_3112	CDS	-	copper-transporting P-type ATPase	2871137	2873635	2499	-2	929	2.34	2.31e-14	P
TK0001_v2_4435	CDS	-	Membrane protein, TerC family	4179156	4179902	747	3	748	2.33	4.21e-12	P
TK0001_v2_0491	CDS	pstS	phosphate ABC transporter, periplasmic phosphate-binding protein	435692	436738	1047	-2	7802	2.24	9.59e-09	P
TK0001_v2_0490	CDS	pstC	phosphate ABC transporter, permease	434603	435577	975	-2	1956	2.2	1.24e-09	P
TK0001_v2_5332	CDS	-	conserved protein of unknown function; putative inner membrane protein alx	5005712	5006737	1026	-2	1408	2.16	1.54e-08	P
TK0001_v2_3377	CDS	yejE	putative oligopeptide transporter subunit ; permease component of ABC superfamily transporter	3111094	3112296	1203	1	2581	2.13	6.85e-09	P
TK0001_v2_1358	CDS	emrB	multidrug efflux system protein	1253064	1254638	1575	3	187	-2.03	0.000318	P
TK0001_v2_5257	fCDS	-	fragment of Na+/H+ antiporter (part 2)	4947672	4948292	621	3	62	-2.05	0.0277	P
TK0001_v2_3435	CDS	-	Putative oligopeptide transporter, OPT superfamily	3161546	3163567	2022	-2	166	-2.07	0.000336	P
TK0001_v2_1684	CDS	-	putative ABC transporter, permease; putative iron transporter	1570186	1571235	1050	-3	159	-2.11	0.000947	P
TK0001_v2_4258	CDS	-	putative permease component of ABC transporter	3984520	3985314	795	1	87	-2.13	0.014	P
TK0001_v2_4833	CDS	-	putative dipeptide transporter; membrane component of ABC superfamily (dppC-like)	4543108	4543911	804	-3	133	-2.14	0.000616	P
TK0001_v2_1788	CDS	-	Iron-sulphur Rieske protein	1668908	1670167	1260	2	94	-2.16	0.00957	P
TK0001_v2_1446	CDS	-	putative TonB-dependent iron outer membrane transporter (fiu)	1340872	1343139	2268	1	165	-2.18	5.43e-05	P
TK0001_v2_4246	CDS	-	ATP-binding protein of ABC family transporter	3970569	3971534	966	3	104	-2.19	0.00137	P
TK0001_v2_2152	CDS	-	Transport system permease protein	1973899	1974879	981	-3	142	-2.2	0.000313	P
TK0001_v2_1164	CDS	oppB	oligopeptide transporter subunit ; membrane component of ABC superfamily	1058944	1059867	924	-3	178	-2.22	4.77e-06	P
TK0001_v2_2103	CDS	-	putative ABC transporter, permease	1932093	1932950	858	3	124	-2.22	0.000132	P
TK0001_v2_5256	fCDS	-	fragment of Na+/H+ antiporter (part 1)	4946714	4947718	1005	2	66	-2.3	0.023	P
TK0001_v2_1683	CDS	-	Uncharacterized ABC transporter ATP-binding protein HI_1272	1569416	1570189	774	-2	110	-2.3	0.00191	P
TK0001_v2_4167	CDS	-	ABC transporter ATP-binding protein (subunit C)	3896071	3896844	774	-3	80	-2.39	0.0243	P
TK0001_v2_1810	CDS	-	ABC transporter, ATPase	1694990	1695940	951	2	139	-2.59	2.77e-05	P
TK0001_v2_1163	CDS	-	ABC transporter, permease protein, putative oligopeptide transport system permease protein, oppC-related	1057856	1058947	1092	-2	191	-2.65	6.68e-07	P
TK0001_v2_2275	CDS	-	putative multidrug efflux protein (modular protein)	2073257	2075254	1998	2	184	-3.08	6.52e-09	P
TK0001_v2_2385	CDS	-	protein of unknown function; putative exported protein	2185623	2185859	237	-1	27	-3.27	0.0213	P
TK0001_v2_1714	CDS	-	putative Poly(3-hydroxybutyrate) depolymerase	1596579	1597838	1260	-1	1994	3.26	5.06e-20	Q
TK0001_v2_4524	CDS	-	putative Poly(3-hydroxybutyrate) depolymerase	4263831	4265099	1269	3	1228	2.37	1.41e-12	Q
TK0001_v2_3888	CDS	hss	homospermidine synthase	3634111	3635559	1449	1	8559	2.2	4.26e-09	Q
TK0001_v2_0024	CDS	-	conserved protein of unknown function; putative SAM-dependent methyltransferase	18157	19050	894	-3	588	2	8.18e-10	Q
TK0001_v2_0707	CDS	-	putative o-succinylbenzoate--CoA ligase	620447	621808	1362	2	151	-2.07	0.000327	Q
TK0001_v2_2978	CDS	-	Amino acid adenylation domain-containing protein	2733784	2735328	1545	1	2660	-2.18	2.2e-10	Q
TK0001_v2_1331	fCDS	-	fragment of protein of unknown function; putative hemolysin-type calcium-binding repeat domain (part 2)	1223734	1224336	603	-3	67	-2.23	0.0278	Q
TK0001_v2_1607	CDS	-	conserved protein of unknown function, hemolysin-type calcium-binding repeat protein	1502327	1503949	1623	-2	152	-2.46	2.81e-05	Q
TK0001_v2_0674	CDS	-	putative enterobactin synthase multienzyme complex component, ATP-dependent	580823	584284	3462	2	348	-2.47	1.08e-09	Q
TK0001_v2_0675	CDS	-	protein of unknown function	584296	586866	2571	1	261	-2.94	3.31e-11	Q
TK0001_v2_0693	CDS	-	putative fatty acid metabolism AMP-binding protein	607143	608972	1830	-1	193	-3.2	1.9e-09	Q
TK0001_v2_4374	CDS	-	conserved protein of unknown function	4119503	4119784	282	-2	1.78e+4	4.81	1.76e-31	S
TK0001_v2_2293	CDS	-	conserved protein of unknown function	2097385	2097594	210	-3	3.73e+4	4.29	1.39e-24	S
TK0001_v2_4118	CDS	-	conserved protein of unknown function; putative exported protein	3852380	3852781	402	-2	5739	3.99	8.04e-25	S
TK0001_v2_3621	CDS	-	conserved exported protein of unknown function	3394357	3395331	975	1	7339	3.52	1.8e-21	S
TK0001_v2_1197	CDS	-	protein of unknown function; putative membrane protein	1093749	1094243	495	-1	3521	3.46	2.07e-20	S
TK0001_v2_4033	CDS	-	conserved protein of unknown function; putative exported protein	3768065	3768469	405	2	669	3.41	1.1e-24	S
TK0001_v2_4198	CDS	-	putative GTPase, putative CobW-like cobalamin biosynthesis protein	3929725	3930711	987	-3	5159	3.28	6.09e-19	S
TK0001_v2_4209	CDS	-	protein of unknown function; putative exported protein	3938530	3939240	711	-3	939	3.24	4.56e-19	S
TK0001_v2_2000	CDS	-	conserved protein of unknown function; putative transport-associated protein	1851677	1852327	651	2	6075	3.2	4.95e-17	S
TK0001_v2_2087	CDS	-	protein of unknown function	1916605	1916931	327	1	1499	3.14	5.73e-20	S
TK0001_v2_1539	CDS	-	conserved protein of unknown function	1433722	1434096	375	1	1137	3.1	2.6e-19	S
TK0001_v2_4042	CDS	-	conserved protein of unknown function; putative exported protein	3780154	3780519	366	1	1438	3	1.52e-18	S
TK0001_v2_4043	CDS	-	conserved protein of unknown function; putative exported protein	3780546	3780935	390	3	2483	2.97	3.62e-17	S
TK0001_v2_2899	CDS	-	conserved protein of unknown function, DUF2076 domain	2649068	2649796	729	2	2.22e+4	2.95	4.58e-14	S
TK0001_v2_1174	CDS	-	protein of unknown function	1070670	1071167	498	-1	1834	2.88	7.52e-17	S
TK0001_v2_0484	CDS	-	conserved protein of unknown function; putative exported protein	429030	429896	867	-1	1815	2.87	1.27e-15	S
TK0001_v2_2001	CDS	-	conserved protein of unknown function	1852339	1852827	489	1	2201	2.85	3.86e-16	S
TK0001_v2_1499	CDS	-	conserved protein of unknown function; putative DUF59 domain	1391999	1392382	384	-2	4110	2.83	8.9e-14	S
TK0001_v2_3871	CDS	-	conserved protein of unknown function; putative exported protein	3620531	3621004	474	-2	1.25e+4	2.83	1.05e-12	S
TK0001_v2_2285	CDS	-	putative short-chain dehydrogenase/reductase SDR	2086761	2087501	741	-1	1096	2.77	4.51e-17	S
TK0001_v2_2007	CDS	-	conserved protein of unknown function, putative transport-associated protein	1858447	1859094	648	1	1900	2.75	4.24e-15	S
TK0001_v2_4036	CDS	-	conserved protein of unknown function; putative exported protein	3773168	3773647	480	2	651	2.75	6.23e-17	S
TK0001_v2_2879	CDS	-	Stress-induced protein, KGG, repeat-containing protein	2633019	2633165	147	-1	3017	2.72	4.75e-13	S
TK0001_v2_2014	CDS	-	conserved protein of unknown function, putative transport-associated protein	1863470	1864117	648	-2	3285	2.7	7.98e-14	S
TK0001_v2_3910	CDS	-	conserved protein of unknown function, LemA family	3661465	3662094	630	1	6084	2.68	2.75e-12	S
TK0001_v2_0454	CDS	-	conserved protein of unknown function CreA family; putative exported protein	400229	400783	555	2	1242	2.62	1.51e-13	S
TK0001_v2_3911	CDS	-	conserved protein of unknown function; putative exported protein	3662114	3662899	786	2	3149	2.61	3.53e-12	S
TK0001_v2_3886	CDS	-	Putative acyltransferase with acyl-CoA N-acyltransferase domain	3632944	3633501	558	1	997	2.54	1.11e-13	S
TK0001_v2_1762	CDS	-	conserved protein of unknown function	1641079	1641360	282	1	1227	2.53	1.35e-12	S
TK0001_v2_3376	CDS	-	protein of unknown function	3110532	3111056	525	3	2818	2.53	9.19e-12	S
TK0001_v2_2552	CDS	-	conserved protein of unknown function	2347429	2347746	318	-3	775	2.49	4e-13	S
TK0001_v2_4110	CDS	-	UPF0133 protein	3844502	3844825	324	2	1451	2.47	7.97e-12	S
TK0001_v2_5821	CDS	-	conserved protein of unknown function	5423709	5424314	606	-1	937	2.44	3.64e-11	S
TK0001_v2_5805	CDS	-	conserved protein of unknown function	5410439	5410666	228	2	346	2.42	2.07e-10	S
TK0001_v2_0964	CDS	-	conserved protein of unknown function; putative protease/amidase	884928	885611	684	-1	1742	2.42	3.26e-11	S
TK0001_v2_1555	CDS	-	Short-chain dehydrogenase/reductase SDR	1446644	1447387	744	2	1773	2.42	2.77e-11	S
TK0001_v2_3771	CDS	-	4-oxalocrotonate tautomerase	3509570	3509959	390	2	1825	2.4	2.04e-11	S
TK0001_v2_4212	CDS	-	conserved protein of unknown function	3941755	3942120	366	1	1772	2.32	1.75e-09	S
TK0001_v2_6096	CDS	-	conserved protein of unknown function	5628831	5629214	384	-1	475	2.29	2.71e-12	S
TK0001_v2_2954	CDS	-	conserved protein of unknown function; putative exported protein	2706020	2706406	387	2	723	2.29	1.44e-11	S
TK0001_v2_1996	CDS	-	protein of unknown function	1850094	1850489	396	-1	533	2.29	1.59e-11	S
TK0001_v2_5689	CDS	-	Beta-lactamase-like	5303153	5304214	1062	2	1159	2.27	7.81e-11	S
TK0001_v2_4193	CDS	-	conserved protein of unknown function, putative membrane protein	3921084	3922106	1023	-1	837	2.25	2.27e-12	S
TK0001_v2_0015	CDS	-	conserved protein of unknown function	11345	11587	243	-2	782	2.2	1.95e-09	S
TK0001_v2_2294	CDS	-	putative hydroxyacylglutathione hydrolase	2097930	2099312	1383	-1	804	2.2	2.83e-13	S
TK0001_v2_5690	CDS	-	putative membrane protein DUF6 precursor, putative threonine and homoserine efflux protein	5304248	5305138	891	-2	611	2.16	2.03e-12	S
TK0001_v2_4032	CDS	-	conserved exported protein of unknown function	3767588	3767983	396	2	960	2.13	1.53e-09	S
TK0001_v2_2315	CDS	-	iron-sulfur cluster assembly accessory protein	2117389	2117715	327	1	2397	2.12	1.96e-08	S
TK0001_v2_4944	CDS	-	conserved protein of unknown function	4656668	4657297	630	2	767	2.11	1.97e-09	S
TK0001_v2_4182	CDS	-	conserved protein of unknown function	3912685	3913497	813	1	436	2.1	3.27e-09	S
TK0001_v2_3306	CDS	-	conserved exported protein of unknown function, DUF1236	3031754	3032167	414	2	1607	2.08	2.53e-09	S
TK0001_v2_2959	CDS	-	putative GTPase (HflX)	2710348	2711763	1416	-3	5293	2.06	2.47e-08	S
TK0001_v2_1284	CDS	-	conserved protein of unknown function	1180302	1180670	369	-1	465	2.05	2.38e-09	S
TK0001_v2_5459	CDS	-	protein of unknown function	5115142	5115741	600	1	148	2.05	0.000349	S
TK0001_v2_4443	fCDS	-	fragment of conserved protein of unknown function, putative membrane protein (part 1)	4186913	4187236	324	-2	1364	2.03	9.27e-09	S
TK0001_v2_2953	CDS	-	conserved protein of unknown function; putative exported protein	2705613	2705990	378	3	530	2.02	2.04e-10	S
TK0001_v2_1292	CDS	-	conserved protein of unknown function, DUF336	1189584	1190018	435	3	1.35e+4	2	4.92e-08	S
TK0001_v2_6097	CDS	-	conserved protein of unknown function; putative CsbD-like general stress response protein	5629290	5629493	204	-1	705	2	1.13e-09	S
TK0001_v2_4930	CDS	-	conserved protein of unknown function	4640697	4641887	1191	-1	359	-2.01	9.96e-08	S
TK0001_v2_3978	CDS	-	conserved protein of unknown function; putative membrane protein	3724369	3725028	660	-3	97	-2.03	0.0161	S
TK0001_v2_2757	fCDS	-	fragment of conserved protein of unknown function, DUF1624; putative membrane protein (part 1)	2523239	2524270	1032	2	131	-2.04	0.00273	S
TK0001_v2_3142	CDS	-	protein of unknown function; putative membrane protein	2903320	2904189	870	1	82	-2.04	0.014	S
TK0001_v2_1052	CDS	-	conserved protein of unknown function	959778	960134	357	3	844	-2.05	7.66e-10	S
TK0001_v2_5239	CDS	-	conserved protein of unknown function	4932792	4934585	1794	-1	591	-2.05	3.2e-08	S
TK0001_v2_3246	CDS	-	conserved membrane protein of unknown function	2977787	2982772	4986	2	248	-2.11	1.97e-06	S
TK0001_v2_3242	CDS	-	conserved protein of unknown function	2974003	2976273	2271	1	125	-2.11	0.00142	S
TK0001_v2_6110	CDS	-	conserved protein of unknown function	5636301	5636576	276	-1	753	-2.12	1.77e-10	S
TK0001_v2_0858	fCDS	-	fragment of protein of unknown function (part 2)	777474	778784	1311	-1	193	-2.14	7.35e-05	S
TK0001_v2_4277	CDS	tsgC	putative glucose ABC transporter permease protein TsgC13	4004619	4005545	927	-1	116	-2.14	0.00362	S
TK0001_v2_0727	fCDS	-	fragment of putative patatin-like phospholipase (part 2)	642404	642832	429	-2	62	-2.16	0.0444	S
TK0001_v2_3564	CDS	-	conserved protein of unknown function	3335573	3337258	1686	2	284	-2.18	3.21e-07	S
TK0001_v2_4736	CDS	-	conserved protein of unknown function; putative exported protein	4460982	4462208	1227	3	101	-2.19	0.00215	S
TK0001_v2_4266	CDS	-	Peptidase S15 (modular protein)	3992066	3994432	2367	2	253	-2.19	1.16e-05	S
TK0001_v2_2758	fCDS	-	fragment of conserved protein of unknown function, DUF1624; putative membrane protein (part 2)	2523801	2524226	426	3	73	-2.21	0.0212	S
TK0001_v2_1707	fCDS	-	fragment of conserved protein of unknown function, putative membrane protein (part 2)	1592071	1592265	195	-3	44	-2.21	0.0481	S
TK0001_v2_4341	CDS	-	conserved protein of unknown function	4081397	4082029	633	-2	95	-2.22	0.0139	S
TK0001_v2_1686	CDS	-	putative alpha/beta hydrolase, putative epoxide hydrolase	1572436	1573302	867	1	140	-2.22	0.000613	S
TK0001_v2_4275	CDS	-	putative permease component of sugar ABC transporter	4001983	4003140	1158	-3	241	-2.22	7.38e-07	S
TK0001_v2_1950	CDS	-	conserved protein of unknown function	1813153	1815093	1941	1	299	-2.24	2.44e-08	S
TK0001_v2_4603	CDS	-	conserved protein of unknown function	4337632	4338714	1083	1	104	-2.24	0.00429	S
TK0001_v2_1682	CDS	-	Sulfite oxidase, oxidoreductase molybdopterin binding	1568521	1569264	744	1	127	-2.25	0.000488	S
TK0001_v2_1299	CDS	-	conserved protein of unknown function	1195639	1196379	741	1	127	-2.27	0.00123	S
TK0001_v2_0207	CDS	-	conserved protein of unknown function	170995	171633	639	1	49	-2.28	0.0307	S
TK0001_v2_1143	CDS	-	MOSC domain protein, YiiM-like protein	1037032	1037745	714	-3	106	-2.28	0.000263	S
TK0001_v2_0352	CDS	-	Porin	299210	300136	927	2	2037	-2.28	5.45e-11	S
TK0001_v2_0545	CDS	-	Phage terminase, large subunit, PBSX family	477519	478775	1257	-1	55	-2.31	0.0336	S
TK0001_v2_6067	CDS	-	protein of unknown function; putative membrane protein	5604418	5605011	594	1	69	-2.31	0.00864	S
TK0001_v2_5839	CDS	-	Tetratricopeptide domain protein (fragment)	5439254	5440417	1164	2	52	-2.31	0.0211	S
TK0001_v2_1367	CDS	-	conserved protein of unknown function	1262918	1263193	276	2	8652	-2.32	2.98e-10	S
TK0001_v2_4973	CDS	-	conserved protein of unknown function	4686307	4687482	1176	1	103	-2.36	0.00242	S
TK0001_v2_0713	CDS	-	protein of unknown function	627779	629833	2055	2	226	-2.38	4.42e-07	S
TK0001_v2_3065	CDS	bchC	2-desacetyl-2-hydroxyethyl bacteriochlorophyllide a dehydrogenase	2820220	2821158	939	-3	70	-2.39	0.00931	S
TK0001_v2_4286	CDS	-	conserved protein of unknown function	4013587	4013994	408	1	52	-2.39	0.0435	S
TK0001_v2_3233	CDS	-	Phage major capsid protein, HK97 family	2969338	2970591	1254	1	89	-2.39	0.00551	S
TK0001_v2_1811	CDS	-	putative amidohydrolase	1695937	1696737	801	1	96	-2.4	0.00189	S
TK0001_v2_2205	CDS	-	Metallophosphoesterase	2011681	2012511	831	-3	80	-2.41	0.0174	S
TK0001_v2_0564	CDS	-	conserved protein of unknown function	487888	488502	615	-3	63	-2.42	0.012	S
TK0001_v2_0610	CDS	-	conserved membrane protein of unknown function; ComEC/Rec2 family domain	520201	522459	2259	-3	255	-2.43	1.58e-07	S
TK0001_v2_4740	CDS	-	conserved protein of unknown function	4466381	4467220	840	2	82	-2.45	0.00169	S
TK0001_v2_2116	CDS	-	putative phosphoesterase or phosphohydrolase	1943412	1943990	579	3	54	-2.46	0.0239	S
TK0001_v2_4811	CDS	-	conserved membrane protein of unknown function	4524322	4525596	1275	1	111	-2.47	0.000588	S
TK0001_v2_1841	CDS	-	conserved protein of unknown function	1714959	1720013	5055	3	303	-2.5	1.3e-09	S
TK0001_v2_0692	CDS	-	putative EPS I polysaccharide export inner membrane protein (epsE-like)	605678	607012	1335	2	188	-2.54	2.28e-06	S
TK0001_v2_3235	CDS	-	conserved protein of unknown function	2971003	2971653	651	1	44	-2.55	0.0376	S
TK0001_v2_5696	CDS	-	conserved protein of unknown function; putative exported protein	5309554	5309826	273	-3	253	-2.56	2.62e-09	S
TK0001_v2_1424	CDS	-	conserved protein of unknown function, putative carboxylate-amine ligase	1314320	1315444	1125	2	170	-2.57	2.97e-06	S
TK0001_v2_4278	CDS	-	putative L-arabinose transporter, membrane component of sugar ABC transporter (araH-like)	4005542	4006633	1092	-2	107	-2.57	0.00093	S
TK0001_v2_0219	CDS	-	conserved protein of unknown function	181591	185109	3519	1	222	-2.6	1.17e-08	S
TK0001_v2_2458	CDS	-	exported protein of unknown function	2250720	2251208	489	3	57	-2.67	0.02	S
TK0001_v2_1653	CDS	-	conserved protein of unknown function	1541907	1542644	738	-1	119	-2.7	4.62e-05	S
TK0001_v2_4584	CDS	-	conserved protein of unknown function	4322666	4323826	1161	2	120	-2.7	6.15e-05	S
TK0001_v2_0365	CDS	-	conserved protein of unknown function; putative membrane protein	313059	313424	366	-1	40	-2.71	0.0467	S
TK0001_v2_1657	CDS	-	putative alpha/beta hydrolase, putative haloacetate dehalogenase	1545290	1546207	918	-2	160	-2.71	1.49e-06	S
TK0001_v2_0208	CDS	-	Terminase GpA (modular protein)	171692	175489	3798	2	206	-2.71	3.87e-08	S
TK0001_v2_0531	CDS	-	conserved protein of unknown function	464571	465992	1422	-1	118	-2.73	8.5e-05	S
TK0001_v2_1692	CDS	-	conserved membrane protein of unknown function	1578549	1579331	783	3	200	-2.74	2.35e-08	S
TK0001_v2_0533	CDS	-	conserved protein of unknown function	467008	467526	519	-3	53	-2.74	0.0102	S
TK0001_v2_1238	CDS	-	conserved protein of unknown function	1140322	1140837	516	-3	77	-2.74	0.00131	S
TK0001_v2_6013	fCDS	-	fragment of conserved protein of unknown function (part 1)	5559636	5560049	414	-1	43	-2.75	0.0145	S
TK0001_v2_4280	fCDS	-	fragment of putative methyl-galactoside transporter, ATP-binding component of sugar ABC transporter (mglA-like) (part 1)	4006779	4007555	777	-1	74	-2.75	0.00132	S
TK0001_v2_1103	CDS	-	putative endonuclease/exonuclease/phosphatase	1001331	1002317	987	-1	168	-2.75	5.53e-07	S
TK0001_v2_0227	CDS	-	protein of unknown function	189896	192949	3054	2	152	-2.78	2.08e-06	S
TK0001_v2_0732	CDS	-	putative damage-inducible mutagenesis protein (ImuA-like)	648751	649512	762	-3	77	-2.83	0.000776	S
TK0001_v2_1226	CDS	-	conserved protein of unknown function; putative membrane protein	1124482	1124928	447	-3	64	-2.84	0.00799	S
TK0001_v2_0093	CDS	-	protein of unknown function	80396	80647	252	2	28	-2.84	0.0449	S
TK0001_v2_4869	CDS	-	conserved protein of unknown function	4583472	4583849	378	3	40	-2.85	0.0304	S
TK0001_v2_4604	CDS	-	protein of unknown function; putative Lysozyme-like domain	4338835	4339398	564	1	55	-2.86	0.00197	S
TK0001_v2_0525	CDS	-	conserved exported protein of unknown function	456781	458007	1227	-3	99	-2.88	0.000116	S
TK0001_v2_1082	CDS	-	protein of unknown function	977098	978282	1185	-3	164	-2.88	9.33e-08	S
TK0001_v2_2459	CDS	-	Putative hydrolase, beta-lactamase family protein (fragment)	2251084	2251671	588	1	59	-2.89	0.00864	S
TK0001_v2_0214	CDS	-	conserved protein of unknown function	178856	179521	666	2	42	-2.9	0.0169	S
TK0001_v2_2182	CDS	bdcA	Cyclic-di-GMP-binding biofilm dispersal mediator protein	1996752	1997390	639	3	75	-2.92	0.000728	S
TK0001_v2_4597	CDS	-	conserved protein of unknown function	4331655	4332296	642	3	67	-2.93	0.00155	S
TK0001_v2_4601	CDS	-	protein of unknown function	4334733	4335764	1032	3	72	-3	0.000449	S
TK0001_v2_4602	fCDS	-	fragment of conserved protein of unknown function (part 2)	4335199	4337607	2409	1	175	-3.01	1.27e-09	S
TK0001_v2_2388	CDS	-	2OG-Fe(II) oxygenase superfamily protein (fragment)	2186265	2187020	756	-1	70	-3.02	0.00123	S
TK0001_v2_2063	CDS	-	conserved protein of unknown function	1895109	1895438	330	3	57	-3.02	0.00116	S
TK0001_v2_3187	CDS	-	conserved protein of unknown function	2940464	2940682	219	2	26	-3.06	0.0293	S
TK0001_v2_0143	CDS	-	conserved protein of unknown function	129058	130050	993	-3	83	-3.11	0.000176	S
TK0001_v2_3066	CDS	crtF	hydroxyneurosporene methyltransferase CrtF	2821259	2822416	1158	-2	93	-3.13	0.000142	S
TK0001_v2_4600	fCDS	-	fragment of conserved protein of unknown function (part 1)	4333696	4334724	1029	1	55	-3.15	0.00219	S
TK0001_v2_0519	CDS	-	conserved protein of unknown function	451754	452587	834	-2	80	-3.18	0.000265	S
TK0001_v2_4586	CDS	-	phage prohead protease	4325107	4325577	471	1	59	-3.21	0.000276	S
TK0001_v2_3526	CDS	-	MOSC (sulfur-carrier) domain protein	3300662	3301456	795	-2	334	-3.23	6.95e-18	S
TK0001_v2_4596	CDS	-	conserved protein of unknown function	4331014	4331643	630	1	46	-3.29	0.00273	S
TK0001_v2_4598	CDS	-	conserved protein of unknown function	4332307	4333200	894	1	83	-3.43	0.000146	S
TK0001_v2_0946	CDS	-	conserved exported protein of unknown function	867846	868334	489	3	46	-3.44	0.000772	S
TK0001_v2_5973	CDS	-	protein of unknown function	5528226	5528450	225	-1	22	-3.44	0.0168	S
TK0001_v2_5000	CDS	-	protein of unknown function	4716971	4717177	207	-2	14	-3.46	0.0211	S
TK0001_v2_0701	CDS	-	putative monooxygenase, small component; putative flavin:NADH reductase	615816	616391	576	3	82	-3.5	6.75e-05	S
TK0001_v2_3245	CDS	-	NLP/P60 protein	2977210	2977605	396	1	29	-3.52	0.00656	S
TK0001_v2_4593	CDS	-	Phage major tail protein	4330051	4330461	411	1	39	-3.59	0.00373	S
TK0001_v2_1941	CDS	-	conserved protein of unknown function; putative membrane protein	1807361	1807804	444	2	36	-3.65	0.00329	S
TK0001_v2_4591	CDS	-	conserved protein of unknown function	4329264	4329605	342	3	33	-3.7	0.00527	S
TK0001_v2_1845	CDS	-	conserved protein of unknown function	1722549	1723247	699	3	64	-3.9	0.000116	S
TK0001_v2_2141	CDS	-	protein of unknown function	1960822	1960989	168	-3	37	-3.93	0.000926	S
TK0001_v2_0944	CDS	-	protein of unknown function	867176	867469	294	-2	46	-3.98	0.00022	S
TK0001_v2_4590	CDS	-	phage conserved protein of unknown function, phiE125 gp8 family protein	4328667	4329242	576	3	30	-4.02	0.00183	S
TK0001_v2_5742	CDS	regR	two-component transcriptional regulator RegR, Fis family	5351684	5352286	603	-2	2110	3.21	5.87e-18	T
TK0001_v2_1984	CDS	-	conserved protein of unknown function; putative universal stress protein family	1839749	1840609	861	-2	5775	3.09	4.2e-17	T
TK0001_v2_3524	CDS	-	Metallophosphoesterase	3296959	3297633	675	-3	641	2.89	6.43e-17	T
TK0001_v2_2011	CDS	-	protein of unknown function	1861574	1862233	660	2	704	2.58	7.11e-16	T
TK0001_v2_2079	CDS	-	conserved protein of unknown function, putative universal stress protein UspA	1910518	1911378	861	-3	1357	2.49	3.78e-14	T
TK0001_v2_2009	CDS	-	conserved protein of unknown function; universal stress protein UspA-like domain	1860209	1861024	816	2	708	2.29	7.93e-14	T
TK0001_v2_2090	CDS	-	putative transcriptional regulator, Crp/Fnr family (modular protein)	1917770	1919305	1536	-2	1279	2.28	1.14e-11	T
TK0001_v2_1993	CDS	-	conserved protein of unknown function; putative universal stress protein family	1846029	1846889	861	-1	926	2.12	1.33e-11	T
TK0001_v2_1777	CDS	-	putative iron siderophore sensor protein FecR	1655236	1656210	975	1	1012	2.12	1.01e-09	T
TK0001_v2_2013	CDS	-	conserved protein of unknown function, putative universal stress protein, UspA-like	1862575	1863384	810	-3	544	2.11	2.72e-10	T
TK0001_v2_1038	CDS	-	putative diguanylate cyclase (GGDEF domain)	946923	948191	1269	-1	142	-2.09	0.00121	T
TK0001_v2_5294	CDS	-	putative integral membrane sensor signal transduction histidine kinase	4978959	4980500	1542	3	489	-2.09	1.24e-09	T
TK0001_v2_2280	CDS	-	putative methyl-accepting chemotaxis sensory transducer precursor	2078678	2080321	1644	-2	145	-2.19	0.000276	T
TK0001_v2_1346	CDS	-	putative integral membrane sensor signal transduction histidine kinase precursor	1241422	1242768	1347	1	233	-2.23	8.15e-07	T
TK0001_v2_1464	CDS	-	putative diguanylate cyclase (GGDEF)/phosphodiesterase (EAL) with PAS sensor	1362640	1365093	2454	-3	383	-2.54	3.32e-11	T
TK0001_v2_1596	CDS	-	Putative Response regulator receiver	1486064	1486465	402	2	72	-2.66	0.000537	T
TK0001_v2_0759	CDS	-	GGDEF domain containing protein	673202	673534	333	-2	47	-2.78	0.00877	T
TK0001_v2_5997	CDS	-	protein of unknown function	5545865	5546878	1014	2	73	-3.07	0.000694	T
TK0001_v2_1085	CDS	-	putative two-component transcriptional regulator, LuxR family	980320	980970	651	-3	38	-3.55	0.000851	T
TK0001_v2_4957	CDS	eshA	nucleotide-binding protein EshA	4672483	4673874	1392	-3	2.63e+4	-4.04	6.63e-24	T
TK0001_v2_2306	CDS	tatA	Sec-independent protein translocase protein	2109694	2109981	288	-3	2506	2.15	3.68e-09	U
TK0001_v2_4529	CDS	secA	preprotein translocase, ATPase subunit	4268212	4271124	2913	-3	8828	2.12	2.01e-08	U
TK0001_v2_0259	fCDS	-	fragment of putative General secretion pathway protein D (part 2)	210144	211187	1044	3	78	-2.01	0.0411	U
TK0001_v2_3416	CDS	-	putative pilus assembly protein; putative precursor	3145571	3147079	1509	-2	765	-2.33	5.63e-11	U
TK0001_v2_5786	CDS	-	putative ABC-2 transporter, permease	5389546	5390751	1206	-3	409	2.21	5.44e-09	V
TK0001_v2_0460	CDS	-	putative ABC transporter, fused ATPase and permease domains	406097	408088	1992	2	1780	2.11	2.57e-09	V
TK0001_v2_4709	fCDS	-	fragment of putative ABC transporter related, fused ATPase and permease domains (CydD-like) (part 2)	4440233	4440715	483	2	137	2.07	4.11e-05	V

## Sheet: G4105 5%_5min vs TK 5%_5min
MEM5_35_5pct_MeOH_5mn/TK0001_5pct_MeOH_5mn (B/A)
Label	Type	Name	Product	Begin	End	Length	Frame	normalized average read count	log2 fold change	adjusted pvalue (FDR)	eggNOG
TK0001_v2_2297	CDS	ssuD	alkanesulfonate monooxygenase	2101406	2102581	1176	-2	4670	3.42	5.46e-27	C
TK0001_v2_3819	CDS	fdh4A	Formate dehydrogenase subunit A	3548758	3551076	2319	1	1.48e+4	2.97	7.17e-20	C
TK0001_v2_4706	CDS	cydB	cytochrome d terminal oxidase, polypeptide subunit II	4436162	4437316	1155	-2	1.17e+4	2.62	1.58e-17	C
TK0001_v2_2004	CDS	-	putative acetate kinase (partial)	1854532	1855395	864	-3	3145	2.51	3.98e-17	C
TK0001_v2_2563	CDS	-	putative F0F1 ATP synthase, subunit b (atpF)	2355286	2355774	489	1	3404	2.44	1.4e-17	C
TK0001_v2_1094	CDS	cyoA	cytochrome o ubiquinol oxidase subunit II	991966	993129	1164	1	1.12e+4	2.37	2.29e-14	C
TK0001_v2_4145	CDS	mtdB	NAD(P)-dependent methylene tetrahydromethanopterin dehydrogenase	3875428	3876321	894	-3	7785	2.37	1.38e-15	C
TK0001_v2_4540	CDS	atpG	ATP synthase F1, gamma subunit	4282690	4283580	891	1	9263	2.36	1.4e-15	C
TK0001_v2_4539	CDS	atpA	ATP synthase F1, alpha subunit	4280993	4282522	1530	2	2.05e+4	2.3	7.05e-13	C
TK0001_v2_0928	CDS	fdh2A	NAD-dependent formate dehydrogenase, molybdenum containing, alpha subunit	846046	848898	2853	-3	1.85e+4	2.28	1.52e-12	C
TK0001_v2_0927	CDS	fdh2D	NAD-linked formate dehydrogenase, Molybdenum containing, delta subunit	845648	845989	342	-2	3302	2.21	1.44e-14	C
TK0001_v2_4541	CDS	atpD	ATP synthase F1, beta subunit	4283605	4285062	1458	1	3.72e+4	2.11	7.11e-10	C
TK0001_v2_2249	CDS	-	putative oxidoreductase, radical SAM domain protein	2045473	2046897	1425	-3	3121	2.08	2.39e-13	C
TK0001_v2_1095	CDS	cyoB	cytochrome o ubiquinol oxidase, subunit I	993169	995172	2004	1	3.64e+4	2.06	3.38e-09	C
TK0001_v2_3347	CDS	petC	Ubiquinol-cytochrome c reductase complex, cytochrome c1 subunit	3071767	3072660	894	-3	3566	2.06	2.06e-13	C
TK0001_v2_4177	CDS	mtkA	Malate thiokinase, large subunit	3906134	3907306	1173	-2	1.72e+4	2.04	4.77e-11	C
TK0001_v2_4176	CDS	mtkB	Malate thiokinase, small subunit	3905221	3906111	891	-3	1.34e+4	2.03	1.21e-11	C
TK0001_v2_0722	CDS	fdh1A	tungsten-containing formate dehydrogenase, alpha subunit	635843	638812	2970	-2	1.18e+4	2.02	2.28e-11	C
TK0001_v2_1790	CDS	-	NADH:flavin oxidoreductase/NADH oxidase	1671361	1673490	2130	1	352	-2.05	0.000595	C
TK0001_v2_1789	CDS	-	Iron-sulfur cluster-binding protein, putative ferredoxin oxidoreductase protein	1670171	1671298	1128	2	275	-2.08	0.00305	C
TK0001_v2_4263	CDS	-	conserved protein of unknown function; putative FAD binding domain	3988407	3989795	1389	3	267	-2.19	0.00294	C
TK0001_v2_4818	CDS	-	oxidoreductase, FAD-binding subunit; putative carbon monoxide dehydrogenase, medium subunit CoxM	4530124	4531002	879	1	197	-2.29	0.0098	C
TK0001_v2_0860	CDS	-	membrane protein of unknown function	778781	780709	1929	-2	517	-2.33	1.97e-07	C
TK0001_v2_1693	CDS	-	putative cytochrome bd-quinol oxidase subunit I (QxtA-like)	1579576	1581000	1425	1	439	-2.47	3.77e-06	C
TK0001_v2_3063	CDS	bchY	bacteriochlorophyllide reductase subunit BchY	2817689	2819215	1527	-2	170	-2.61	0.00485	C
TK0001_v2_1793	CDS	-	putative electron transfer flavoprotein, beta subunit	1676777	1677571	795	2	170	-2.74	0.00359	C
TK0001_v2_1694	CDS	qxtB	cytochrome bd-quinol oxidase subunit II	1581015	1582025	1011	3	317	-2.84	2.53e-05	C
TK0001_v2_4738	CDS	-	conserved membrane protein of unknown function; FMN-binding and 4Fe-4S binding domains	4463266	4465383	2118	1	298	-2.91	1.29e-05	C
TK0001_v2_1791	CDS	-	Iron-sulfur cluster-binding protein (modular protein)	1673663	1676323	2661	2	414	-3.37	9.97e-10	C
TK0001_v2_3885	CDS	-	putative ornithine/diaminopimelate PLP-dependent decarboxylase	3631599	3632765	1167	3	1.07e+4	4.09	4.15e-36	E
TK0001_v2_2462	CDS	-	protein of unknown function	2255756	2256439	684	-2	3469	2.83	8.22e-22	E
TK0001_v2_2461	fCDS	gltB	fragment of glutamate synthase, large subunit (part 2)	2253307	2255931	2625	-3	1.64e+4	2.79	5.68e-18	E
TK0001_v2_1500	CDS	sufS	cysteine desulfurase	1392433	1393689	1257	-3	1.93e+4	2.47	4.08e-14	E
TK0001_v2_2463	fCDS	gltB	fragment of glutamate synthase, large subunit (part 1)	2256405	2258027	1623	-1	6428	2.43	1.56e-16	E
TK0001_v2_0972	CDS	leuC	3-isopropylmalate dehydratase (isomerase), large subunit	893198	894676	1479	-2	1.16e+4	2.3	4.96e-14	E
TK0001_v2_3299	CDS	-	putative branched-chain amino acid transferase (ilvE-like)	3026113	3027000	888	-3	4314	2.29	3.86e-16	E
TK0001_v2_4397	CDS	metH	B12-dependent homocysteine-N5-methyltetrahydrofolate transmethylase	4135920	4139672	3753	-1	1.31e+4	2.26	4.38e-13	E
TK0001_v2_0320	CDS	ilvI	acetolactate synthase, large subunit	265935	267722	1788	-1	5674	2.17	3.54e-14	E
TK0001_v2_4181	CDS	sga	serine-glyoxylate aminotransferase	3910812	3911861	1050	-1	8.32e+4	2.04	1.6e-07	E
TK0001_v2_1816	CDS	-	ATP-dependent urea carboxylase	1700178	1703708	3531	3	752	-2.11	8.58e-10	E
TK0001_v2_4337	CDS	mgdA	N-methyl glutamate dehydrogenase/oxidoreductase subunit A	4076112	4077362	1251	3	199	-2.13	0.0122	E
TK0001_v2_0335	CDS	-	putative ABC transporter, putative membrane protein precursor with two ATP-binding domains	279298	281769	2472	1	388	-2.21	0.000106	E
TK0001_v2_0694	CDS	-	putative homoserine O-succinyltransferase (metA) (fragment)	608984	609439	456	-2	408	-2.25	0.000132	E
TK0001_v2_1818	CDS	-	allophanate hydrolase	1704013	1705848	1836	1	418	-2.32	1.12e-05	E
TK0001_v2_4139	CDS	-	conserved HisA-related protein (Orf17) involved in tetrahydromethanopterin-dependent formaldehyde oxidation	3869628	3870323	696	3	175	-2.33	0.0102	E
TK0001_v2_0014	fCDS	putA	fragment of proline dehydrogenase PutA (part 2)	9197	11338	2142	2	291	-2.39	0.000434	E
TK0001_v2_2389	CDS	metY	Trans-sulfuration enzyme (O-acetylhomoserine aminocarboxypropyltransferase)	2187290	2188612	1323	-2	212	-2.4	0.0037	E
TK0001_v2_0695	CDS	-	protein of unknown function	609270	609980	711	-1	712	-2.43	4.15e-10	E
TK0001_v2_0696	CDS	-	trans-sulfuration enzyme (O-acetylhomoserine aminocarboxypropyltransferase) (modular protein)	609379	611307	1929	-3	2436	-2.49	3.86e-16	E
TK0001_v2_1781	CDS	-	putative ABC transporter, permease	1661752	1662675	924	1	163	-2.51	0.00728	E
TK0001_v2_1782	CDS	-	putative ABC transporter, permease (fragment)	1661123	1661752	630	2	115	-2.82	0.0103	E
TK0001_v2_4471	CDS	-	putative amidolyase/hydrolase/carboxylase subunit	4212065	4212790	726	-2	283	-2.86	6.99e-05	E
TK0001_v2_1780	CDS	-	protein of unknown function	1660770	1661003	234	3	118	-2.89	0.00785	E
TK0001_v2_1443	CDS	-	Amino acid transporter	1336106	1337572	1467	-2	375	-2.94	3.81e-07	E
TK0001_v2_0013	fCDS	putA	fragment of proline dehydrogenase PutA (part 1)	8461	9234	774	1	106	-2.99	0.0102	E
TK0001_v2_1800	CDS	soxB	sarcosine oxidase, beta subunit	1684436	1685689	1254	-2	233	-3.05	0.000118	E
TK0001_v2_4956	CDS	-	putative cysteine desulfurase (SufS domain)	4670472	4672496	2025	-1	1.45e+4	-3.15	1.18e-20	E
TK0001_v2_1799	CDS	soxD	sarcosine oxidase, delta subunit	1684120	1684416	297	-3	53	-3.53	0.00845	E
TK0001_v2_1220	CDS	-	conserved protein of unknown function, putative membrane protein	1115487	1116374	888	-1	239	-3.95	4.98e-07	E
TK0001_v2_2137	CDS	-	Amine oxidase (fragment)	1958294	1958557	264	-2	27	-4.63	0.00155	E
TK0001_v2_1554	CDS	purF	amidophosphoribosyltransferase (PRPP amidotransferase)	1445163	1446638	1476	3	1.46e+4	2.12	9.66e-12	F
TK0001_v2_4242	CDS	rutD	putative enzyme of alternative pyrimidine degradation pathway, putative alpha/beta hydrolase	3967211	3967993	783	2	223	-2.22	0.00558	F
TK0001_v2_2267	CDS	-	putative Glutamine amidotransferase-like	2063403	2064263	861	3	134	-2.57	0.0134	F
TK0001_v2_4254	CDS	-	putative N-isopropylammelide isopropylaminohydrolase	3979900	3981279	1380	-3	316	-2.61	4.82e-05	F
TK0001_v2_4240	CDS	rutB	enzyme of alternative pyrimidine degradation pathway	3966055	3966801	747	1	178	-2.85	0.00209	F
TK0001_v2_3046	CDS	gck	glycerate kinase	2801891	2803204	1314	2	4356	2.5	2.58e-17	G
TK0001_v2_1093	CDS	-	putative membrane transport protein; putative permease, MFS family	990436	991770	1335	1	4393	2.2	1.12e-13	G
TK0001_v2_2005	CDS	xfp	D-xylulose 5-phosphate/D-fructose 6-phosphate phosphoketolase	1855543	1858089	2547	-3	6460	2.04	5.93e-12	G
TK0001_v2_4274	CDS	-	putative membrane component of sugar ABC transporter	4001040	4001960	921	-1	284	-2.03	0.0042	G
TK0001_v2_0717	CDS	-	conserved protein of unknown function; putative glycoside hydrolase/deacetylase	632171	633001	831	-2	291	-2.09	0.00246	G
TK0001_v2_0368	CDS	pucC	light harvesting pigment Major Facilitator Family (MFS) transporter, (Bch2-like)	315132	316511	1380	-1	202	-2.09	0.0187	G
TK0001_v2_0334	CDS	-	putative ABC transporter, permease precursor	278426	279295	870	2	154	-2.24	0.0247	G
TK0001_v2_4680	CDS	-	putative transporter, major facilitator superfamily	4409685	4410854	1170	-1	191	-2.32	0.00923	G
TK0001_v2_5321	CDS	-	putative transporter, major facilitator superfamily	4998877	5000082	1206	-3	182	-2.34	0.0103	G
TK0001_v2_0381	CDS	lhaA	photosynthetic complex (LH1) assembly protein LhaA, Major Facilitator Superfamily (MFS) transporter	328830	330275	1446	3	202	-2.4	0.00505	G
TK0001_v2_3774	CDS	-	conserved protein of unknown function; putative membrane protein	3510962	3512164	1203	2	179	-2.65	0.003	G
TK0001_v2_4810	CDS	-	Major facilitator transporter	4522990	4524291	1302	1	216	-3.24	8.56e-05	G
TK0001_v2_4732	CDS	-	putative transporter, major facilitator superfamily	4455539	4457140	1602	2	217	-3.38	3.24e-05	G
TK0001_v2_5735	CDS	thiS	thiamin biosynthesis proteinsulfur carrier) ThiS	5346670	5346882	213	1	703	2.6	2.7e-11	H
TK0001_v2_5736	CDS	-	thiazole synthase (modular protein)	5346885	5348333	1449	3	2755	2.58	6.24e-18	H
TK0001_v2_2503	CDS	cobS	Cobaltochelatase (cobS protein)	2294781	2295764	984	3	1.27e+4	2.02	2.38e-11	H
TK0001_v2_2504	CDS	cobT	Cobaltochelatase (cobT protein)	2295885	2297792	1908	3	7130	2.02	5.5e-12	H
TK0001_v2_0261	CDS	mdcB	2'-(5''-triphosphoribosyl)-3'-dephosphocoenzyme-A synthase	212245	213105	861	-3	122	-2.24	0.0473	H
TK0001_v2_0378	fCDS	bchH	fragment of magnesium-protoporphyrin O-methyltransferase BchH subunit (part 2)	326079	327212	1134	3	167	-2.26	0.0153	H
TK0001_v2_4285	CDS	-	amidase	4012175	4013590	1416	2	335	-2.28	0.000266	H
TK0001_v2_0367	CDS	bchP	geranylgeranyl reductase	313934	315127	1194	-2	174	-2.33	0.0126	H
TK0001_v2_1403	CDS	bchE	Magnesium-protoporphyrin IX monomethyl ester [oxidative] cyclase (Mg-protoporphyrin IX monomethyl ester oxidative cyclase)	1295481	1297007	1527	-1	303	-2.44	0.000275	H
TK0001_v2_0377	fCDS	bchH	fragment of magnesium-protoporphyrin O-methyltransferase BchH subunit (part 1)	323494	325851	2358	1	297	-2.8	3.13e-05	H
TK0001_v2_0376	CDS	bchB	protochlorophyllide reductase BchB subunit	321924	323519	1596	3	191	-2.87	0.000854	H
TK0001_v2_4739	CDS	-	conserved protein of unknown function; NosX-related protein	4465388	4466368	981	2	165	-3	0.00203	H
TK0001_v2_0375	CDS	bchN	protochlorophyllide reductase subunit BchN	320650	321918	1269	1	190	-3.1	0.000458	H
TK0001_v2_3067	CDS	crtE	geranylgeranyl pyrophosphate synthase	2822426	2823292	867	-2	83	-3.55	0.00391	H
TK0001_v2_2585	CDS	-	putative lipase/esterase	2373574	2374524	951	-3	3293	2.19	1.09e-14	I
TK0001_v2_0045	fCDS	ecm	fragment of ethylmalonyl-CoA mutase (part 2)	38326	38985	660	-3	3368	2.12	1.12e-13	I
TK0001_v2_3476	CDS	mcmB	methylmalonyl-CoA beta subunit	3252689	3254584	1896	-2	4532	2.07	2.23e-12	I
TK0001_v2_5797	CDS	fabG	3-oxoacyl-[acyl-carrier-protein] reductase	5403297	5404037	741	-1	991	2.06	2.75e-10	I
TK0001_v2_0046	fCDS	ecm	fragment of ethylmalonyl-CoA mutase (part 1)	38949	40394	1446	-1	8092	2.04	2.38e-12	I
TK0001_v2_0705	CDS	-	putative lipase/esterase (aes-like)	619216	620133	918	1	380	-2.43	4.39e-05	I
TK0001_v2_1404	CDS	uppS	undecaprenyl pyrophosphate synthetase (di-trans,poly-cis-decaprenylcistransferase)	1297097	1297807	711	-2	253	-2.55	0.000854	I
TK0001_v2_4210	CDS	-	putative acyltransferase	3939411	3940511	1101	3	317	-2.92	8.73e-06	I
TK0001_v2_3750	CDS	rpsG	30S ribosomal protein S7	3495837	3496307	471	-1	1.02e+4	3.67	1.06e-30	J
TK0001_v2_3749	CDS	fusA	elongation factor G	3493698	3495773	2076	-1	3.36e+4	3.66	2.7e-23	J
TK0001_v2_3751	CDS	rpsL	30S ribosomal protein S12	3496414	3496785	372	-3	5366	3.37	3.47e-29	J
TK0001_v2_3748	fCDS	tufB	fragment of protein chain elongation factor EF-Tu (part 1)	3493114	3493644	531	-3	3364	3.24	2.18e-28	J
TK0001_v2_3746	CDS	rpsJ	30S ribosomal protein S10	3492064	3492372	309	-3	1.37e+4	2.95	2.34e-21	J
TK0001_v2_3720	CDS	rpsH	30S ribosomal protein S8	3474545	3474940	396	2	1.25e+4	2.86	2.05e-20	J
TK0001_v2_3716	CDS	rplX	50S ribosomal protein L24	3473312	3473626	315	2	1.31e+4	2.86	1.28e-19	J
TK0001_v2_3745	CDS	rplC	50S ribosomal protein L3	3491273	3492013	741	-2	2.03e+4	2.83	3.66e-18	J
TK0001_v2_3718	CDS	rpsN	30S ribosomal protein S14	3474227	3474532	306	2	1.52e+4	2.81	1.03e-18	J
TK0001_v2_3717	CDS	rplE	50S ribosomal protein L5	3473619	3474185	567	3	2.69e+4	2.76	8.29e-16	J
TK0001_v2_3715	CDS	rplN	50S ribosomal protein L14	3472944	3473312	369	3	8074	2.73	1.27e-19	J
TK0001_v2_3721	CDS	rplF	50S ribosomal protein L6	3474957	3475490	534	3	1.86e+4	2.66	2.07e-16	J
TK0001_v2_3723	CDS	rpsE	30S ribosomal protein S5	3475955	3476533	579	2	1.84e+4	2.63	2.07e-16	J
TK0001_v2_3722	CDS	rplR	50S ribosomal protein L18	3475502	3475864	363	2	1.85e+4	2.56	8.32e-16	J
TK0001_v2_3724	CDS	rpmD	50S ribosomal protein L30	3476545	3476739	195	1	8363	2.54	3.7e-18	J
TK0001_v2_3855	CDS	tsf	protein chain elongation factor EF-Ts	3597782	3598702	921	-2	9838	2.48	2.79e-16	J
TK0001_v2_1542	CDS	rpsR	30S ribosomal protein S18	1435313	1435567	255	2	1.08e+4	2.46	3.86e-16	J
TK0001_v2_3747	fCDS	tufB	fragment of protein chain elongation factor EF-Tu (part 2)	3492452	3493114	663	-2	1.83e+4	2.46	4.29e-14	J
TK0001_v2_3104	CDS	rbfA	ribosome-binding factor A	2865251	2865688	438	2	767	2.46	6.6e-13	J
TK0001_v2_3744	CDS	rplD	50S ribosomal protein L4	3490653	3491273	621	-1	2.05e+4	2.44	3.15e-14	J
TK0001_v2_0921	CDS	rpmA	50S ribosomal protein L27	841433	841699	267	2	8858	2.43	2.13e-16	J
TK0001_v2_1445	CDS	pnp	polynucleotide phosphorylase/polyadenylase	1338411	1340648	2238	3	1.63e+4	2.37	4e-14	J
TK0001_v2_0919	CDS	rplU	50S ribosomal protein L21	840992	841384	393	2	1.05e+4	2.36	5.76e-15	J
TK0001_v2_3743	CDS	rplW	50S ribosomal protein L23	3490360	3490656	297	-3	1.36e+4	2.2	5.4e-13	J
TK0001_v2_1541	CDS	rpsF	30S ribosomal protein S6	1434855	1435310	456	3	1.77e+4	2.16	1.86e-11	J
TK0001_v2_3729	CDS	rpsK	30S ribosomal protein S11	3480336	3480725	390	3	6567	2.14	8.91e-14	J
TK0001_v2_3518	CDS	rnpA	ribonuclease P protein component	3291505	3292002	498	1	1644	2.14	1.32e-13	J
TK0001_v2_3103	CDS	infB	Translation initiation factor IF-2	2862179	2865148	2970	2	1.39e+4	2.14	3.1e-12	J
TK0001_v2_3725	CDS	rplO	50S ribosomal protein L15	3476753	3477262	510	2	1.80e+4	2.12	8.31e-12	J
TK0001_v2_1472	CDS	aspS	aspartate tRNA synthetase	1370678	1372492	1815	2	3334	2.06	2.1e-11	J
TK0001_v2_4364	CDS	pheS	phenylalanine tRNA synthetase, alpha subunit	4109905	4110984	1080	-3	1180	2.03	8.04e-10	J
TK0001_v2_3105	CDS	truB	tRNA pseudouridine synthase B (tRNA pseudouridine 55 synthase) (Psi55 synthase) (tRNA-uridine isomerase) (tRNA pseudouridylate synthase)	2865846	2866922	1077	3	2867	2.02	9.86e-13	J
TK0001_v2_4837	fCDS	-	fragment of putative amidase-related protein (part 2)	4548910	4552707	3798	1	479	-2.03	1.48e-05	J
TK0001_v2_3351	CDS	-	putative Methionyl-tRNA formyltransferase (partial)	3076403	3077260	858	-2	156	-2.15	0.0319	J
TK0001_v2_3101	CDS	nusA	transcription elongation protein	2859704	2861341	1638	2	6294	3.28	8.34e-27	K
TK0001_v2_3111	CDS	-	heavy metal-dependent transcription regulator HmrR, putative copper efflux regulator CueR, MerR family	2870676	2871140	465	-1	1427	3.18	7.3e-22	K
TK0001_v2_1456	CDS	rpoB	RNA polymerase, beta subunit	1352402	1356532	4131	-2	3.34e+4	2.6	1.68e-13	K
TK0001_v2_4523	CDS	-	conserved protein of unknown function	4263310	4263759	450	1	1.49e+4	2.51	9.01e-16	K
TK0001_v2_3731	CDS	rpoA	DNA-directed RNA polymerase, alpha subunit	3481743	3482762	1020	3	1.12e+4	2.31	1.34e-14	K
TK0001_v2_0824	CDS	-	transcriptional regulator, LysR family (fragment)	742335	743111	777	-1	204	-2.04	0.0179	K
TK0001_v2_1239	CDS	-	putative transcriptional regulator protein (AraC family)	1140956	1141993	1038	2	302	-2.12	0.00123	K
TK0001_v2_3772	CDS	phnR	transcriptional activator, LysR family	3509943	3510845	903	-1	156	-2.14	0.0298	K
TK0001_v2_1158	CDS	-	Transcriptional regulator, LysR family	1053086	1054024	939	2	245	-2.14	0.00479	K
TK0001_v2_1528	CDS	-	GCN5-related N-acetyltransferase	1425083	1425574	492	-2	155	-2.17	0.0294	K
TK0001_v2_1221	CDS	-	Regulatory protein, GntR:Aminotransferase, class I and II	1116496	1117911	1416	1	373	-2.29	7.88e-05	K
TK0001_v2_3762	CDS	-	transcriptional regulator, LysR family	3503806	3504747	942	1	142	-2.33	0.0274	K
TK0001_v2_4988	CDS	-	putative bifunctional protein; N-terminal amidase, C-terminal transcriptional regulator, AraC family	4704464	4705480	1017	2	184	-2.39	0.00908	K
TK0001_v2_1409	CDS	-	transcriptional regulator, LysR family	1300106	1301014	909	2	379	-2.45	2.18e-05	K
TK0001_v2_1730	CDS	-	putative Regulatory protein, LysR family (fragment)	1611247	1612101	855	-3	99	-2.6	0.0244	K
TK0001_v2_4255	CDS	-	putative transcriptional regulator, LysR family	3981358	3982263	906	-3	211	-2.66	0.00144	K
TK0001_v2_1729	CDS	-	putative regulatory protein, LysR family (fragment)	1611057	1611269	213	-1	38	-2.97	0.0323	K
TK0001_v2_4336	CDS	-	transcriptional regulator, AraC family	4074913	4075911	999	-3	247	-3.19	2.44e-05	K
TK0001_v2_4251	CDS	-	transcriptional regulator, LysR family	3977760	3978683	924	-1	228	-3.25	5.49e-05	K
TK0001_v2_6158	CDS	umuD	component of DNA polymerase V, subunit D	5675318	5675785	468	-2	29	-3.9	0.00515	K
TK0001_v2_1691	CDS	-	putative transcriptional regulator, ArsR family	1578118	1578552	435	1	649	-4.24	8.05e-23	K
TK0001_v2_3316	CDS	rhlE	ATP-dependent RNA helicase RhlE	3039515	3041047	1533	-2	1665	2.19	1.05e-12	L
TK0001_v2_4208	CDS	-	conserved protein of unknown function; radical SAM domain protein	3937117	3938253	1137	1	290	-2.02	0.00295	L
TK0001_v2_1148	CDS	xerC	ptyrosine recombinase xerC, integrase/recombinase Ripx (xerC)	1041085	1042182	1098	-3	299	-2.08	0.00271	L
TK0001_v2_0283	CDS	-	protein of unknown function	233204	235228	2025	-2	223	-2.27	0.00502	L
TK0001_v2_0509	CDS	umuC	component of DNA polymerase V, subunit C	446071	447411	1341	-3	175	-2.37	0.0103	L
TK0001_v2_5845	CDS	-	transposase of ISMdi16, IS3 family (ORF 2)	5447859	5448728	870	3	4.26	-2.44	0.00572	L
TK0001_v2_2042	CDS	-	transposase of ISMdi16, IS3 family (ORF 2)	1880211	1881080	870	3	5.61	-2.48	0.017	L
TK0001_v2_1423	CDS	mutM	Formamidopyrimidine-DNA glycosylase (Fapy-DNA glycosylase) (DNA-(apurinic or apyrimidinic site) lyase mutM) (AP lyase mutM)	1313180	1314079	900	-2	306	-2.54	0.000131	L
TK0001_v2_0550	CDS	-	Integrase family protein	480007	480930	924	-3	145	-2.65	0.00921	L
TK0001_v2_2111	CDS	-	conserved protein of unknown function	1938632	1939360	729	2	146	-2.75	0.00685	L
TK0001_v2_5464	CDS	-	transposase of ISMdi16, IS3 family (ORF 2)	5116984	5117853	870	1	5.15	-2.76	0.00715	L
TK0001_v2_2123	CDS	-	transposase of ISMdi16, IS3 family (ORF 2)	1946353	1947222	870	1	5.28	-2.8	0.00576	L
TK0001_v2_6133	CDS	-	protein of unknown function	5652586	5653542	957	1	86	-2.91	0.0179	L
TK0001_v2_5010	CDS	-	transposase of ISMdi16, IS3 family (ORF 2)	4723730	4724599	870	2	6.29	-3.08	0.0055	L
TK0001_v2_5535	CDS	-	transposase (fragment)	5160179	5160517	339	2	47	-3.1	0.0196	L
TK0001_v2_3222	CDS	-	Integrase family protein	2961423	2962388	966	3	98	-3.47	0.00303	L
TK0001_v2_0730	CDS	dnaE	error-prone DNA polymerase, DNA polymerase III, alpha subunit	644024	647239	3216	-2	486	-3.54	1.69e-13	L
TK0001_v2_0731	CDS	-	putative damage-inducible mutagenesis protein (ImuB-like)	647334	648737	1404	-1	189	-3.57	5.78e-05	L
TK0001_v2_1343	CDS	-	protein of unknown function; putative exported protein	1239601	1240236	636	-3	679	-4.57	3.82e-27	L
TK0001_v2_3469	CDS	rfbA	glucose-1-phosphate thymidylyltransferase	3247353	3248243	891	-1	989	2.07	1.2e-10	M
TK0001_v2_1952	CDS	-	conserved protein of unknown function	1815209	1815496	288	-2	317	2	0.00453	M
TK0001_v2_1466	fCDS	-	fragment of protein of unknown function; putative membrane protein transport family (part 2)	1366454	1367209	756	-2	225	-2	0.012	M
TK0001_v2_0716	CDS	-	protein of unknown function	630903	632033	1131	-1	281	-2	0.00515	M
TK0001_v2_0142	CDS	-	putative glycosyl transferase	127853	129037	1185	2	150	-2.03	0.0456	M
TK0001_v2_0681	CDS	-	putative UDP-N-acetyl-D-mannosaminuronic acid dehydrogenase	591283	592620	1338	-3	4773	-2.03	2.47e-10	M
TK0001_v2_1231	fCDS	-	fragment of conserved protein of unknown function; putative membrane protein (part 1)	1128451	1129476	1026	-3	596	-2.05	1.79e-06	M
TK0001_v2_6147	CDS	-	Glycosyl transferase group 1	5665052	5666227	1176	2	168	-2.08	0.0255	M
TK0001_v2_1232	CDS	-	Lipopolysaccharide biosynthesis protein	1129559	1131034	1476	-2	1035	-2.11	1.62e-10	M
TK0001_v2_5613	CDS	-	Ceramide glucosyltransferase	5231953	5233137	1185	-3	136	-2.34	0.027	M
TK0001_v2_0691	CDS	-	protein of unknown function; putative membrane protein	603088	605451	2364	-3	377	-2.67	5.13e-06	M
TK0001_v2_1230	fCDS	-	fragment of conserved protein of unknown function; putative membrane protein (part 2)	1128130	1128432	303	-3	102	-2.68	0.0267	M
TK0001_v2_1327	CDS	-	putative Tyrosine-protein kinase etk	1219313	1221517	2205	2	503	-2.92	3.26e-10	M
TK0001_v2_2100	CDS	-	putative carbohydrate-selective porin	1927951	1929432	1482	-3	172	-2.98	0.00124	M
TK0001_v2_1326	CDS	-	putative Undecaprenyl-phosphate galactosephosphotransferase	1217719	1219242	1524	1	350	-3.1	3.83e-07	M
TK0001_v2_1322	CDS	-	putative OMA family outer membrane saccharide export protein	1212678	1214045	1368	-1	352	-3.17	2.09e-07	M
TK0001_v2_4623	CDS	pbpC	penicillin binding protein	4356401	4358527	2127	-2	258	-3.43	4.53e-06	M
TK0001_v2_4599	CDS	-	putative phage cell wall peptidase	4333208	4333672	465	2	90	-3.48	0.00456	M
TK0001_v2_0520	CDS	-	conserved exported protein of unknown function	452602	452958	357	-3	58	-3.75	0.006	M
TK0001_v2_2088	CDS	-	conserved protein of unknown function	1916977	1917426	450	-3	547	2.03	2.02e-05	N
TK0001_v2_2711	CDS	flgA	Flageller protein FlgA	2487990	2489078	1089	3	129	-2.24	0.0381	N
TK0001_v2_2717	CDS	flgI	flagella basal body protein	2491445	2492587	1143	-2	254	-2.29	0.00299	N
TK0001_v2_1366	CDS	-	putative flagellar basal-body rod modification protein (Synonyms : FlgD flaV, fla FIV, fla FVI)	1262096	1262776	681	2	280	-2.35	0.00141	N
TK0001_v2_1368	CDS	fliF	flagellar biosynthesis; basal-body MS(membrane and supramembrane)-ring and collar protein	1263454	1265076	1623	1	431	-2.41	3.91e-06	N
TK0001_v2_2709	CDS	flgF	flagellar basal-body rod protein flgF	2486417	2487157	741	2	104	-2.5	0.0344	N
TK0001_v2_1365	CDS	-	putative flagellar hook length determination protein	1260524	1262086	1563	2	351	-2.84	5.03e-06	N
TK0001_v2_1503	CDS	-	protein of unknown function	1394724	1395269	546	-1	1.47e+4	3.07	1.21e-21	O
TK0001_v2_1502	CDS	-	protein of unknown function	1394003	1394845	843	-2	2.07e+4	2.98	4.43e-19	O
TK0001_v2_1501	CDS	-	ABC transporter, permease; Fe-S cluster assembly protein (fragment)	1393945	1394517	573	-3	1.51e+4	2.94	3.25e-20	O
TK0001_v2_1504	CDS	sufC	ABC transporter, ATPase; Fe-S cluster assembly protein	1395269	1396021	753	-2	1.84e+4	2.78	1.06e-17	O
TK0001_v2_3525	CDS	clpB	protein disaggregation chaperone	3297810	3300434	2625	-1	1.52e+5	2.46	5.09e-08	O
TK0001_v2_2468	CDS	coxE	heme O synthase	2263598	2264551	954	2	3092	2.37	5.89e-16	O
TK0001_v2_1505	CDS	sufB	ABC transporter, permease; Fe-S cluster assembly protein	1396307	1397776	1470	-2	3.64e+4	2.06	3.8e-09	O
TK0001_v2_3443	CDS	lon	ATP-dependent protease La	3169749	3172169	2421	-1	2.08e+5	2.01	3.67e-05	O
TK0001_v2_2210	CDS	-	ATPase AAA	2014037	2015701	1665	-2	330	-2.05	0.00128	O
TK0001_v2_4589	CDS	-	putative Peptidase S1 and S6, chymotrypsin/Hap [Precursor]	4327878	4328633	756	-1	127	-2.16	0.0407	O
TK0001_v2_4326	fCDS	-	fragment of conserved protein of unknown function; hemolysin-type calcium-binding repeat domain (part 1)	4054514	4055992	1479	-2	423	-2.18	3.48e-05	O
TK0001_v2_6146	CDS	-	conserved protein of unknown function	5664060	5665055	996	3	134	-2.31	0.0256	O
TK0001_v2_0209	CDS	-	Peptidase S14 ClpP	175502	176671	1170	2	142	-2.53	0.0142	O
TK0001_v2_3250	CDS	-	protein of unknown function	2984934	2985734	801	3	83	-3.14	0.00877	O
TK0001_v2_1689	CDS	-	putative peroxidase, putative peroxiredoxin	1576566	1577231	666	3	2934	-4.28	9.07e-41	O
TK0001_v2_1778	CDS	-	TonB-dependent receptor, putative ferric siderophore receptor	1656381	1658900	2520	3	2.49e+4	4.32	2.51e-31	P
TK0001_v2_4213	CDS	bfr	bacterioferritin	3942161	3942658	498	2	4.71e+4	3.55	1.01e-20	P
TK0001_v2_2295	CDS	-	alkanesulfonate transport protein, periplasmic-binding subunit, ABC superfamily (modular protein)	2099309	2101387	2079	-2	5912	2.81	2.92e-19	P
TK0001_v2_3112	CDS	-	copper-transporting P-type ATPase	2871137	2873635	2499	-2	3615	2.8	4.97e-19	P
TK0001_v2_2296	CDS	-	alkanesulfonate transport protein, periplasmic-binding subunit, ABC superfamily (fragment)	2099347	2099922	576	-3	1422	2.33	5.22e-14	P
TK0001_v2_4038	CDS	copP	CopP metal-binding protein, putative exported protein	3774368	3774580	213	2	2938	2.16	1.83e-14	P
TK0001_v2_0490	CDS	pstC	phosphate ABC transporter, permease	434603	435577	975	-2	1735	2.09	1.42e-12	P
TK0001_v2_0488	CDS	pstB	phosphate ABC transporter, ATPase	432808	433623	816	-3	1795	2.01	9.34e-13	P
TK0001_v2_1446	CDS	-	putative TonB-dependent iron outer membrane transporter (fiu)	1340872	1343139	2268	1	286	-2.03	0.00315	P
TK0001_v2_1684	CDS	-	putative ABC transporter, permease; putative iron transporter	1570186	1571235	1050	-3	234	-2.07	0.0079	P
TK0001_v2_1809	CDS	-	ABC transporter, permease	1693926	1694993	1068	3	151	-2.12	0.0386	P
TK0001_v2_1532	CDS	-	TonB-dependent receptor/siderophore receptor protein (fragment)	1428262	1429692	1431	1	313	-2.14	0.000771	P
TK0001_v2_2849	CDS	-	putative ABC transporter, permease precursor, putative iron transporter	2605971	2607011	1041	3	168	-2.21	0.0193	P
TK0001_v2_1810	CDS	-	ABC transporter, ATPase	1694990	1695940	951	2	198	-2.24	0.00908	P
TK0001_v2_2152	CDS	-	Transport system permease protein	1973899	1974879	981	-3	205	-2.25	0.00762	P
TK0001_v2_1164	CDS	oppB	oligopeptide transporter subunit ; membrane component of ABC superfamily	1058944	1059867	924	-3	271	-2.26	0.00148	P
TK0001_v2_1338	CDS	-	putative TonB-dependent siderophore receptor	1234675	1237032	2358	1	591	-2.27	3.87e-08	P
TK0001_v2_2368	CDS	-	ABC family transporter, periplasmic protein	2168563	2170005	1443	1	216	-2.29	0.00586	P
TK0001_v2_2259	CDS	-	conserved protein of unknown function; putative membrane protein	2055188	2055805	618	-2	149	-2.32	0.02	P
TK0001_v2_2101	CDS	-	putative ABC transporter, ATPase	1930077	1930847	771	3	125	-2.32	0.0314	P
TK0001_v2_5780	CDS	fpbB	ABC transporter, permease precursor, putative iron transporter	5381449	5383101	1653	-3	220	-2.36	0.00391	P
TK0001_v2_1531	CDS	-	protein of unknown function	1427496	1428521	1026	3	288	-2.36	0.000451	P
TK0001_v2_4244	CDS	-	ABC family transporter substrate-binding protein	3968820	3969674	855	3	227	-2.38	0.0029	P
TK0001_v2_1163	CDS	-	ABC transporter, permease protein, putative oligopeptide transport system permease protein, oppC-related	1057856	1058947	1092	-2	283	-2.55	0.000178	P
TK0001_v2_4257	CDS	-	putative ATP-binding component of ABC transporter	3983585	3984523	939	2	179	-2.61	0.00451	P
TK0001_v2_4168	CDS	-	ABC transporter permease component (subunit B)	3896825	3897559	735	-2	91	-2.7	0.0282	P
TK0001_v2_4246	CDS	-	ATP-binding protein of ABC family transporter	3970569	3971534	966	3	186	-2.75	0.00218	P
TK0001_v2_4167	CDS	-	ABC transporter ATP-binding protein (subunit C)	3896071	3896844	774	-3	163	-2.83	0.00281	P
TK0001_v2_4261	fCDS	-	fragment of putative ABC transporter protein, periplasmic substrate-binding component precursor (part 2)	3987194	3987421	228	2	73	-2.83	0.0236	P
TK0001_v2_4258	CDS	-	putative permease component of ABC transporter	3984520	3985314	795	1	129	-2.94	0.00622	P
TK0001_v2_1683	CDS	-	Uncharacterized ABC transporter ATP-binding protein HI_1272	1569416	1570189	774	-2	164	-3.02	0.00156	P
TK0001_v2_1690	CDS	-	beta-lactamase domain protein	1577234	1578127	894	2	3283	-4.23	4.36e-40	P
TK0001_v2_4524	CDS	-	putative Poly(3-hydroxybutyrate) depolymerase	4263831	4265099	1269	3	1.78e+4	2.85	3.55e-18	Q
TK0001_v2_3888	CDS	hss	homospermidine synthase	3634111	3635559	1449	1	8186	2.5	3.3e-17	Q
TK0001_v2_1330	fCDS	-	fragment of protein of unknown function; putative hemolysin-type calcium-binding repeat domain (part 1)	1221932	1222324	393	-2	184	-2.06	0.0221	Q
TK0001_v2_1607	CDS	-	conserved protein of unknown function, hemolysin-type calcium-binding repeat protein	1502327	1503949	1623	-2	278	-2.22	0.0015	Q
TK0001_v2_1331	fCDS	-	fragment of protein of unknown function; putative hemolysin-type calcium-binding repeat domain (part 2)	1223734	1224336	603	-3	119	-2.35	0.039	Q
TK0001_v2_3069	fCDS	crtC	fragment of hydroxyneurosporene synthase CrtC (part 1)	2824229	2825389	1161	2	116	-2.36	0.0347	Q
TK0001_v2_0674	CDS	-	putative enterobactin synthase multienzyme complex component, ATP-dependent	580823	584284	3462	2	640	-2.45	9.79e-11	Q
TK0001_v2_0707	CDS	-	putative o-succinylbenzoate--CoA ligase	620447	621808	1362	2	315	-2.59	9.78e-05	Q
TK0001_v2_0693	CDS	-	putative fatty acid metabolism AMP-binding protein	607143	608972	1830	-1	858	-2.65	1.61e-14	Q
TK0001_v2_0675	CDS	-	protein of unknown function	584296	586866	2571	1	446	-2.95	4.49e-09	Q
TK0001_v2_2293	CDS	-	conserved protein of unknown function	2097385	2097594	210	-3	6.05e+4	4.86	6.73e-31	S
TK0001_v2_4118	CDS	-	conserved protein of unknown function; putative exported protein	3852380	3852781	402	-2	1.24e+4	3.92	7.35e-33	S
TK0001_v2_3886	CDS	-	Putative acyltransferase with acyl-CoA N-acyltransferase domain	3632944	3633501	558	1	2020	3.69	6.32e-32	S
TK0001_v2_3820	CDS	fdh4B	Formate dehydrogenase subunit B	3551094	3551396	303	3	1755	3.07	2.25e-23	S
TK0001_v2_4212	CDS	-	conserved protein of unknown function	3941755	3942120	366	1	2406	2.66	6.92e-21	S
TK0001_v2_2001	CDS	-	conserved protein of unknown function	1852339	1852827	489	1	3930	2.56	9.44e-19	S
TK0001_v2_2000	CDS	-	conserved protein of unknown function; putative transport-associated protein	1851677	1852327	651	2	1.04e+4	2.41	3.52e-16	S
TK0001_v2_1499	CDS	-	conserved protein of unknown function; putative DUF59 domain	1391999	1392382	384	-2	1.02e+4	2.31	2.77e-14	S
TK0001_v2_4033	CDS	-	conserved protein of unknown function; putative exported protein	3768065	3768469	405	2	1685	2.31	1.11e-15	S
TK0001_v2_2285	CDS	-	putative short-chain dehydrogenase/reductase SDR	2086761	2087501	741	-1	1861	2.27	1.67e-14	S
TK0001_v2_3730	CDS	-	putative metallo-beta-lactamase family protein	3480763	3481644	882	1	6407	2.25	1.61e-14	S
TK0001_v2_2469	CDS	-	putative CoxF	2264560	2264724	165	1	976	2.18	1.1e-11	S
TK0001_v2_1555	CDS	-	Short-chain dehydrogenase/reductase SDR	1446644	1447387	744	2	3625	2.18	2.97e-14	S
TK0001_v2_0924	CDS	-	small GTP-binding protein, putative GTPase	843000	844034	1035	3	1200	2.14	2.39e-10	S
TK0001_v2_3797	CDS	-	conserved protein of unknown function	3528100	3528477	378	1	1790	2.13	1.19e-13	S
TK0001_v2_0964	CDS	-	conserved protein of unknown function; putative protease/amidase	884928	885611	684	-1	4311	2.05	1.54e-11	S
TK0001_v2_0702	CDS	-	conserved protein of unknown function; putative acyl carrier protein	616525	616794	270	1	1270	-2	1.81e-09	S
TK0001_v2_0858	fCDS	-	fragment of protein of unknown function (part 2)	777474	778784	1311	-1	372	-2.01	0.000761	S
TK0001_v2_1189	CDS	-	putative RarD-like membrane protein, putative chloramphenicol resistance permease	1086365	1087249	885	2	267	-2.04	0.00499	S
TK0001_v2_4003	CDS	-	conserved protein of unknown function	3744314	3745876	1563	2	189	-2.06	0.0267	S
TK0001_v2_6142	CDS	-	Nitrilase 3	5661382	5662431	1050	1	196	-2.06	0.0226	S
TK0001_v2_0720	CDS	-	conserved protein of unknown function; putative membrane protein	634219	635571	1353	1	705	-2.08	6.79e-08	S
TK0001_v2_4264	CDS	-	putative NAD(P)H dehydrogenase (quione)	3989792	3990379	588	2	138	-2.1	0.0452	S
TK0001_v2_1682	CDS	-	Sulfite oxidase, oxidoreductase molybdopterin binding	1568521	1569264	744	1	182	-2.1	0.0228	S
TK0001_v2_3242	CDS	-	conserved protein of unknown function	2974003	2976273	2271	1	204	-2.11	0.0156	S
TK0001_v2_3803	CDS	-	conserved protein of unknown function; putative membrane protein	3533300	3534481	1182	2	225	-2.13	0.00975	S
TK0001_v2_1841	CDS	-	conserved protein of unknown function	1714959	1720013	5055	3	431	-2.15	2.34e-05	S
TK0001_v2_0116	CDS	-	conserved protein of unknown function; putative membrane protein	98854	99810	957	-3	240	-2.15	0.00658	S
TK0001_v2_1132	fCDS	-	fragment of protein of unknown function; putative exported protein (part 2)	1028305	1029231	927	1	286	-2.16	0.00219	S
TK0001_v2_3125	CDS	-	protein of unknown function	2886378	2887496	1119	3	166	-2.17	0.0324	S
TK0001_v2_4262	CDS	-	putative 2OG-Fe(II) oxygenase superfamily	3987434	3988405	972	2	219	-2.18	0.00862	S
TK0001_v2_1811	CDS	-	putative amidohydrolase	1695937	1696737	801	1	144	-2.21	0.0338	S
TK0001_v2_3563	CDS	-	conserved protein of unknown function	3334458	3335576	1119	3	207	-2.24	0.00847	S
TK0001_v2_0035	CDS	-	conserved protein of unknown function; putative exported protein	31092	32126	1035	-1	164	-2.24	0.0151	S
TK0001_v2_4280	fCDS	-	fragment of putative methyl-galactoside transporter, ATP-binding component of sugar ABC transporter (mglA-like) (part 1)	4006779	4007555	777	-1	136	-2.25	0.0327	S
TK0001_v2_1143	CDS	-	MOSC domain protein, YiiM-like protein	1037032	1037745	714	-3	222	-2.25	0.00552	S
TK0001_v2_4736	CDS	-	conserved protein of unknown function; putative exported protein	4460982	4462208	1227	3	190	-2.26	0.0117	S
TK0001_v2_0719	CDS	-	protein of unknown function	633206	634204	999	2	880	-2.26	2.78e-10	S
TK0001_v2_0713	CDS	-	protein of unknown function	627779	629833	2055	2	731	-2.28	8.31e-10	S
TK0001_v2_4488	CDS	-	conserved exported protein of unknown function	4226607	4228283	1677	3	285	-2.29	0.00108	S
TK0001_v2_0118	CDS	-	conserved protein of unknown function	100331	100849	519	-2	132	-2.35	0.0364	S
TK0001_v2_6042	CDS	-	conserved protein of unknown function	5583893	5585578	1686	2	248	-2.4	0.00136	S
TK0001_v2_4737	CDS	-	conserved protein of unknown function; putative exported protein ; putative YVTN beta-propeller repeat family protein	4462181	4463269	1089	2	198	-2.4	0.00439	S
TK0001_v2_3216	CDS	-	conserved protein of unknown function	2956544	2957446	903	2	71	-2.43	0.0493	S
TK0001_v2_4277	CDS	tsgC	putative glucose ABC transporter permease protein TsgC13	4004619	4005545	927	-1	233	-2.44	0.00204	S
TK0001_v2_2772	CDS	-	putative L,D-transpeptidase catalytic domain (YkuD)	2533806	2534444	639	-1	110	-2.45	0.0307	S
TK0001_v2_1688	CDS	-	conserved protein of unknown function; putative flavoprotein oxidoreductase	1574766	1576439	1674	-1	444	-2.46	2.76e-06	S
TK0001_v2_1549	CDS	-	protein of unknown function	1442291	1442527	237	-2	118	-2.46	0.0317	S
TK0001_v2_4278	CDS	-	putative L-arabinose transporter, membrane component of sugar ABC transporter (araH-like)	4005542	4006633	1092	-2	206	-2.46	0.00353	S
TK0001_v2_4266	CDS	-	Peptidase S15 (modular protein)	3992066	3994432	2367	2	499	-2.47	5.06e-08	S
TK0001_v2_3246	CDS	-	conserved membrane protein of unknown function	2977787	2982772	4986	2	371	-2.52	1.47e-05	S
TK0001_v2_0397	CDS	-	conserved protein of unknown function; putative membrane protein	343772	344701	930	-2	70	-2.53	0.0471	S
TK0001_v2_0213	CDS	-	conserved protein of unknown function	178494	178859	366	3	69	-2.58	0.037	S
TK0001_v2_3550	CDS	-	protein of unknown function	3323309	3324061	753	2	136	-2.59	0.0154	S
TK0001_v2_1430	CDS	-	protein of unknown function precursor	1319735	1320919	1185	2	362	-2.6	1.53e-05	S
TK0001_v2_4930	CDS	-	conserved protein of unknown function	4640697	4641887	1191	-1	255	-2.61	0.000586	S
TK0001_v2_0701	CDS	-	putative monooxygenase, small component; putative flavin:NADH reductase	615816	616391	576	3	1332	-2.67	5.39e-17	S
TK0001_v2_4603	CDS	-	conserved protein of unknown function	4337632	4338714	1083	1	199	-2.68	0.00187	S
TK0001_v2_1837	CDS	-	NLP/P60 protein (modular protein)	1713426	1713962	537	3	117	-2.7	0.0141	S
TK0001_v2_0227	CDS	-	protein of unknown function	189896	192949	3054	2	216	-2.7	0.000697	S
TK0001_v2_0610	CDS	-	conserved membrane protein of unknown function; ComEC/Rec2 family domain	520201	522459	2259	-3	431	-2.71	1.97e-07	S
TK0001_v2_2388	CDS	-	2OG-Fe(II) oxygenase superfamily protein (fragment)	2186265	2187020	756	-1	127	-2.74	0.00934	S
TK0001_v2_0710	CDS	-	conserved protein of unknown function	622824	623768	945	3	623	-2.75	7.3e-11	S
TK0001_v2_4941	CDS	-	conserved protein of unknown function	4652874	4653917	1044	-1	166	-2.79	0.00297	S
TK0001_v2_3065	CDS	bchC	2-desacetyl-2-hydroxyethyl bacteriochlorophyllide a dehydrogenase	2820220	2821158	939	-3	115	-2.82	0.0115	S
TK0001_v2_4585	CDS	-	Phage portal protein, HK97	4323877	4325049	1173	1	264	-2.82	0.000114	S
TK0001_v2_0531	CDS	-	conserved protein of unknown function	464571	465992	1422	-1	168	-2.83	0.0021	S
TK0001_v2_1344	CDS	-	conserved exported protein of unknown function	1240403	1240735	333	2	591	-2.84	7.16e-11	S
TK0001_v2_2063	CDS	-	conserved protein of unknown function	1895109	1895438	330	3	97	-2.84	0.0163	S
TK0001_v2_0208	CDS	-	Terminase GpA (modular protein)	171692	175489	3798	2	277	-2.89	4.77e-05	S
TK0001_v2_0732	CDS	-	putative damage-inducible mutagenesis protein (ImuA-like)	648751	649512	762	-3	131	-2.91	0.00578	S
TK0001_v2_1950	CDS	-	conserved protein of unknown function	1813153	1815093	1941	1	235	-2.94	0.000198	S
TK0001_v2_0219	CDS	-	conserved protein of unknown function	181591	185109	3519	1	305	-2.96	8.92e-06	S
TK0001_v2_4740	CDS	-	conserved protein of unknown function	4466381	4467220	840	2	171	-2.96	0.00158	S
TK0001_v2_2757	fCDS	-	fragment of conserved protein of unknown function, DUF1624; putative membrane protein (part 1)	2523239	2524270	1032	2	210	-2.96	0.000416	S
TK0001_v2_5839	CDS	-	Tetratricopeptide domain protein (fragment)	5439254	5440417	1164	2	75	-2.96	0.018	S
TK0001_v2_3978	CDS	-	conserved protein of unknown function; putative membrane protein	3724369	3725028	660	-3	151	-3	0.00255	S
TK0001_v2_0214	CDS	-	conserved protein of unknown function	178856	179521	666	2	62	-3.01	0.0195	S
TK0001_v2_0564	CDS	-	conserved protein of unknown function	487888	488502	615	-3	104	-3.01	0.00695	S
TK0001_v2_2758	fCDS	-	fragment of conserved protein of unknown function, DUF1624; putative membrane protein (part 2)	2523801	2524226	426	3	122	-3.01	0.00607	S
TK0001_v2_3233	CDS	-	Phage major capsid protein, HK97 family	2969338	2970591	1254	1	164	-3.05	0.00153	S
TK0001_v2_6013	fCDS	-	fragment of conserved protein of unknown function (part 1)	5559636	5560049	414	-1	67	-3.08	0.0166	S
TK0001_v2_4275	CDS	-	putative permease component of sugar ABC transporter	4001983	4003140	1158	-3	263	-3.08	2.51e-05	S
TK0001_v2_0215	CDS	-	conserved protein of unknown function	179521	179955	435	1	48	-3.16	0.0231	S
TK0001_v2_0525	CDS	-	conserved exported protein of unknown function	456781	458007	1227	-3	153	-3.18	0.00104	S
TK0001_v2_3238	CDS	-	conserved protein of unknown function	2972522	2972929	408	2	49	-3.2	0.0199	S
TK0001_v2_1845	CDS	-	conserved protein of unknown function	1722549	1723247	699	3	105	-3.22	0.00428	S
TK0001_v2_4584	CDS	-	conserved protein of unknown function	4322666	4323826	1161	2	255	-3.22	1.56e-05	S
TK0001_v2_4593	CDS	-	Phage major tail protein	4330051	4330461	411	1	84	-3.24	0.00859	S
TK0001_v2_0533	CDS	-	conserved protein of unknown function	467008	467526	519	-3	87	-3.25	0.00789	S
TK0001_v2_3235	CDS	-	conserved protein of unknown function	2971003	2971653	651	1	95	-3.25	0.00663	S
TK0001_v2_2459	CDS	-	Putative hydrolase, beta-lactamase family protein (fragment)	2251084	2251671	588	1	113	-3.3	0.00297	S
TK0001_v2_4602	fCDS	-	fragment of conserved protein of unknown function (part 2)	4335199	4337607	2409	1	368	-3.36	2.17e-08	S
TK0001_v2_1082	CDS	-	protein of unknown function	977098	978282	1185	-3	283	-3.38	1.79e-06	S
TK0001_v2_0944	CDS	-	protein of unknown function	867176	867469	294	-2	102	-3.47	0.00252	S
TK0001_v2_4811	CDS	-	conserved membrane protein of unknown function	4524322	4525596	1275	1	182	-3.5	8.43e-05	S
TK0001_v2_1238	CDS	-	conserved protein of unknown function	1140322	1140837	516	-3	131	-3.51	0.00124	S
TK0001_v2_4601	CDS	-	protein of unknown function	4334733	4335764	1032	3	151	-3.52	0.000491	S
TK0001_v2_4600	fCDS	-	fragment of conserved protein of unknown function (part 1)	4333696	4334724	1029	1	125	-3.54	0.00112	S
TK0001_v2_0692	CDS	-	putative EPS I polysaccharide export inner membrane protein (epsE-like)	605678	607012	1335	2	296	-3.58	1.6e-07	S
TK0001_v2_0519	CDS	-	conserved protein of unknown function	451754	452587	834	-2	140	-3.59	0.0007	S
TK0001_v2_3066	CDS	crtF	hydroxyneurosporene methyltransferase CrtF	2821259	2822416	1158	-2	136	-3.62	0.000399	S
TK0001_v2_4286	CDS	-	conserved protein of unknown function	4013587	4013994	408	1	90	-3.64	0.00259	S
TK0001_v2_4592	CDS	-	conserved protein of unknown function	4329602	4330021	420	2	70	-3.66	0.00489	S
TK0001_v2_2458	CDS	-	exported protein of unknown function	2250720	2251208	489	3	96	-3.66	0.00241	S
TK0001_v2_2182	CDS	bdcA	Cyclic-di-GMP-binding biofilm dispersal mediator protein	1996752	1997390	639	3	100	-3.79	0.00157	S
TK0001_v2_4598	CDS	-	conserved protein of unknown function	4332307	4333200	894	1	190	-3.86	1.4e-05	S
TK0001_v2_3245	CDS	-	NLP/P60 protein	2977210	2977605	396	1	46	-3.92	0.0031	S
TK0001_v2_3187	CDS	-	conserved protein of unknown function	2940464	2940682	219	2	39	-3.93	0.00593	S
TK0001_v2_4590	CDS	-	phage conserved protein of unknown function, phiE125 gp8 family protein	4328667	4329242	576	3	68	-3.95	0.00227	S
TK0001_v2_3236	CDS	-	Phage head-tail adaptor	2971657	2971986	330	1	30	-3.96	0.00578	S
TK0001_v2_4596	CDS	-	conserved protein of unknown function	4331014	4331643	630	1	98	-3.99	0.000886	S
TK0001_v2_2181	CDS	-	Short-chain dehydrogenase/reductase SDR (fragment)	1996631	1996828	198	2	44	-4.08	0.00352	S
TK0001_v2_4604	CDS	-	protein of unknown function; putative Lysozyme-like domain	4338835	4339398	564	1	138	-4.09	0.000105	S
TK0001_v2_2141	CDS	-	protein of unknown function	1960822	1960989	168	-3	53	-4.21	0.0012	S
TK0001_v2_4586	CDS	-	phage prohead protease	4325107	4325577	471	1	149	-4.28	3.43e-05	S
TK0001_v2_4597	CDS	-	conserved protein of unknown function	4331655	4332296	642	3	158	-4.41	8.18e-06	S
TK0001_v2_4591	CDS	-	conserved protein of unknown function	4329264	4329605	342	3	49	-4.48	0.00135	S
TK0001_v2_1692	CDS	-	conserved membrane protein of unknown function	1578549	1579331	783	3	658	-4.54	1.17e-26	S
TK0001_v2_5696	CDS	-	conserved protein of unknown function; putative exported protein	5309554	5309826	273	-3	1700	-4.58	9.75e-45	S
TK0001_v2_1777	CDS	-	putative iron siderophore sensor protein FecR	1655236	1656210	975	1	3085	3.05	6.37e-22	T
TK0001_v2_4854	CDS	typA	GTP-binding protein, putative translational regulator	4567677	4569503	1827	-1	4995	2.34	6.67e-16	T
TK0001_v2_2011	CDS	-	protein of unknown function	1861574	1862233	660	2	1433	2.33	3.65e-14	T
TK0001_v2_1984	CDS	-	conserved protein of unknown function; putative universal stress protein family	1839749	1840609	861	-2	1.06e+4	2.29	2.33e-14	T
TK0001_v2_2009	CDS	-	conserved protein of unknown function; universal stress protein UspA-like domain	1860209	1861024	816	2	2114	2.08	3e-13	T
TK0001_v2_2079	CDS	-	conserved protein of unknown function, putative universal stress protein UspA	1910518	1911378	861	-3	3190	2.05	3.91e-13	T
TK0001_v2_2090	CDS	-	putative transcriptional regulator, Crp/Fnr family (modular protein)	1917770	1919305	1536	-2	2605	2.04	4.09e-12	T
TK0001_v2_4862	CDS	-	putative sensor histidine kinase precursor, putative transcriptional regulator of C4 dicarboxylate transporter	4575324	4577189	1866	3	407	-2.04	0.00017	T
TK0001_v2_1439	CDS	-	putative diguanylate cyclase (GGDEF)/phosphodiesterase (EAL) precursor with PAS sensor	1332726	1334423	1698	3	532	-2.07	2.41e-06	T
TK0001_v2_1464	CDS	-	putative diguanylate cyclase (GGDEF)/phosphodiesterase (EAL) with PAS sensor	1362640	1365093	2454	-3	521	-2.19	6.85e-07	T
TK0001_v2_2280	CDS	-	putative methyl-accepting chemotaxis sensory transducer precursor	2078678	2080321	1644	-2	218	-2.21	0.00858	T
TK0001_v2_1345	CDS	-	putative DNA-binding response regulator in two-component regulatory system	1240760	1241425	666	2	631	-2.54	9.55e-10	T
TK0001_v2_1346	CDS	-	putative integral membrane sensor signal transduction histidine kinase precursor	1241422	1242768	1347	1	460	-2.64	2.09e-07	T
TK0001_v2_0759	CDS	-	GGDEF domain containing protein	673202	673534	333	-2	64	-2.72	0.0483	T
TK0001_v2_5480	CDS	-	HD-GYP domain-like protein	5131629	5131832	204	-1	24	-3.08	0.0256	T
TK0001_v2_4957	CDS	eshA	nucleotide-binding protein EshA	4672483	4673874	1392	-3	2.13e+4	-3.58	1.44e-23	T
TK0001_v2_0258	fCDS	-	fragment of putative General secretion pathway protein D (part 1)	208811	210874	2064	2	192	-2.36	0.00731	U
TK0001_v2_4594	CDS	-	conserved protein of unknown function	4330458	4330790	333	3	33	-2.92	0.0354	U
TK0001_v2_1357	CDS	-	putative multidrug resistance secretion protein (emrA-like)	1251663	1252868	1206	3	217	-2.11	0.0112	V
TK0001_v2_1567	CDS	-	RND efflux transporter, MFP subunit	1459667	1460875	1209	-2	180	-2.16	0.0261	V
TK0001_v2_2777	CDS	-	protein of unknown function	2538206	2538799	594	-2	128	-2.33	0.0274	V
TK0001_v2_1744	CDS	-	MATE efflux family protein (fragment)	1625547	1626533	987	3	266	-2.4	0.000827	V
TK0001_v2_2282	CDS	-	putative serine-type D-Ala-D-Ala carboxypeptidase	2082555	2084381	1827	-1	322	-2.79	1.98e-05	V
